# Supplementary material for: Single‐cell RNA sequencing of pediatric renal tissues revealed the potential relationship between immunoglobulin A nephropathy and immunoglobulin A vasculitis with nephritis
Source: Clin Transl Med. 2024 Apr 9;14(4):e1651. doi: 10.1002/ctm2.1651 (PMC11002991; doi:10.1002/ctm2.1651)
Supplement: Supplementary file 1 — Supporting Information [file CTM2-14-e1651-s001.xlsx]

## Sheet: Sheet1
Table S1. Characteristics and general information of participants
Study ID	Group	Gender	Age at biopsy (Years and Months)	Height (cm)	Weight (kg)	24h upro (mg)	ACR (mg/g)	URBC(/µL)	Serum IgA (g/L)	Serum IgG (g/L)	Serum IgM (g/L)	IgE (IU/ml)	Serum C3 (g/L)	Serum C4 (g/L)	D-D	MEST-C Scoring	Sum of MEST-C score	IF staining of IgG in kidney tissue	IF staining of IgA in kidney tissue	IF staining of IgM in kidney tissue	IF staining of C3 in kidney tissue	IF staining of C4 in kidney tissue	IF staining of C1q in kidney tissue
IgAN_1	IgAN	male	13Y7M	169.5	73.4	1667.4	1027.81	3691.9	2.58	12	1.2	148	1.332	0.43	0.67	M1E1S0T0C0	2	-	++	-	++	-	-
IgAN_2	IgAN	female	8Y11M	122	25.8	175.3	11.83	221.6	4.08	10.8	1.21	22.9	1.326	0.309	0.6	M1E1S0T0C0	2	-	++	+	+	-	-
IgAN_3	IgAN	male	7Y10M	122	22	721.1	734.06	210.8	3.79	9.1	1.14	219	1.322	0.473	0.18	M1E0S1T0C1	3	++	+++	+	++	-	-
IgAN_4	IgAN	female	8Y9M	140.8	33	296.1	577.72	513.5	3.33	11.2	0.74	29	1.148	0.334	1.54	M1E1S1T0C0	3	-	+++	-	++	-	-
IgAN_5	IgAN	male	9Y8M	146	31.6	154.9	45.41	2210.8	3.65	11.6	0.72	<17.7	1.321	0.497	0.15	M1E0S0T0C0	1	+	+++	-	++	-	-
IgAN_6	IgAN	male	9Y10M	156	41	293.8	29.48	535.1	3.17	18.6	1.43	205	1.135	0.352	/	M1E1S0T0C0	2	-	++	-	++	-	-
IgAVN_1	IgAVN	male	5Y10M	108	18	43.3	10.1	135.1	1.67	7.5	0.72	315	0.846	0.239	0.32	M1E0S0T0C0	1	-	+	+	-	-	-
IgAVN_2	IgAVN	female	11Y4M	158	41	842.4	787.93	329.7	2.74	9.7	1	47.3	0.901	0.27	0.32	M1E1S1T0C1	4	-	+++	-	++	-	-
IgAVN_3	IgAVN	female	12Y2M	160	42.5	5668.1	/	686.5	1.88	8.1	1.28	45.5	0.87	0.28	0.46	M1E1S0T0C0	2	+	++	++	+	-	-
IgAVN_4	IgAVN	male	10Y11M	146.5	46.2	2771.8	2014.65	2243.2	2.08	7.7	0.41	980	1.239	0.249	0.66	M1E0S1T0C0	2	-	++	-	+	-	-
IgAVN_5	IgAVN	female	13Y11M	156.5	48.4	499.7	31.99	91.9	1.9	8.1	1.09	51.6	1.161	0.249	0.18	M1E0S0T0C1	2	+	++	-	-	-	-
Control_1	Control	male	10Y7M	146	34	87.4	/	5.4	/	/	/	/	/	/	0.11	/	/	/	/	/	/	/	/
Control_2	Control	male	14Y	160	41	/	/	0	1.83	10.5	1.17	87.6	0.885	0.21	0.1	/	/	/	/	/	/	/	/
Control_3	Control	female	6Y1M	121	18.5	/	/	0	1.35	10.84	0.51	58.8	1.203	0.311	0.31	/	/	/	/	/	/	/	/
Control_4	Control	female	3Y1M	100.8	16	/	/	5.4	0.8	6.6	1.49	19.6	0.798	0.094	0.18	/	/	/	/	/	/	/	/
Scr: Serum creatinine; eGFR: Estimated glomerular filtration rate; C3: Complement 3; C4: Complement 4; D-D: Plasma D-dimer; 24h upro: 24 hours urinary protein quantitation; ACR: the urine microalbumin/urine creatinine ratio; URBC: urine red blood cell count
