# Supplementary material for: Single‐cell RNA sequencing of pediatric renal tissues revealed the potential relationship between immunoglobulin A nephropathy and immunoglobulin A vasculitis with nephritis
Source: Clin Transl Med. 2024 Apr 9;14(4):e1651. doi: 10.1002/ctm2.1651 (PMC11002991; doi:10.1002/ctm2.1651)
Supplement: Supplementary file 2 — Supporting Information [file CTM2-14-e1651-s005.xlsx]

## Sheet: Sheet1
Table S2. The cell number of each samples before and after quality filtration
Sample	before_filter_cell_num	after_filter_cell_num	percent
IgAN_1	6227	5023	0.8066
IgAN_2	6640	5719	0.8613
IgAN_3	7277	5800	0.797
IgAN_4	7530	5416	0.7193
IgAN_5	3275	2325	0.7099
IgAN_6	5366	4177	0.7784
IgAVN_1	7387	4318	0.5845
IgAVN_2	7872	3642	0.4627
IgAVN_3	8082	5615	0.6948
IgAVN_4	6352	3972	0.6253
IgAVN_5	11267	7333	0.6508
Control_1	17224	11542	0.6701
Control_2	31481	1891	0.0601
Control_3	7290	5220	0.716
Control_4	10973	7144	0.6511
