# Supplementary material for: Single‐cell RNA sequencing of pediatric renal tissues revealed the potential relationship between immunoglobulin A nephropathy and immunoglobulin A vasculitis with nephritis
Source: Clin Transl Med. 2024 Apr 9;14(4):e1651. doi: 10.1002/ctm2.1651 (PMC11002991; doi:10.1002/ctm2.1651)
Supplement: Supplementary file 3 — Supporting Information [file CTM2-14-e1651-s006.xlsx]

## Sheet: Sheet1
Table S3. Detailed quality control data after single-cell preparation
Items & Samples	IgAN_1	IgAN_2	IgAN_3	IgAN_4	IgAN_5	IgAN_6	IgAVN_1	IgAVN_2	IgAVN_3	IgAVN_4	IgAVN_5	Control_1	Control_2	Control_3	Control_4
Estimated Number of Cells	6227	6640	7277	7530	3275	5366	7387	7872	8082	6352	11267	17224	31481	7290	10973
Mean Reads per Cell	52634	52224	38992	39420	97097	59976	53308	47297	63306	61843	45780	19690	10766	46140	29637
Median Genes per Cell	1685	2310	2550	2396	2603	2320	1964	1982	2364	1848	1461	961	180	2580	1755
Reads Mapped to Genome	0.974	0.972	0.95	0.945	0.978	0.978	0.95	0.963	0.968	0.98	0.979	0.97	0.971	0.977	0.968
Reads Mapped Confidently to Genome	0.918	0.895	0.824	0.818	0.913	0.918	0.853	0.868	0.869	0.914	0.909	0.889	0.854	0.901	0.877
Reads Mapped Confidently to Intergenic Regions	0.022	0.026	0.02	0.022	0.016	0.016	0.022	0.021	0.02	0.017	0.024	0.016	0.017	0.023	0.017
Reads Mapped Confidently to Intronic Regions	0.235	0.224	0.17	0.169	0.172	0.211	0.15	0.126	0.115	0.151	0.152	0.14	0.089	0.224	0.137
Reads Mapped Confidently to Exonic Regions	0.661	0.645	0.634	0.627	0.725	0.69	0.68	0.72	0.735	0.746	0.734	0.733	0.749	0.653	0.723
Reads Mapped Confidently to Transcriptome	0.628	0.601	0.594	0.589	0.692	0.651	0.639	0.679	0.691	0.711	0.697	0.689	0.689	0.607	0.669
Reads Mapped Antisense to Gene	0.01	0.016	0.015	0.015	0.008	0.013	0.018	0.017	0.018	0.013	0.014	0.019	0.039	0.018	0.025
Fraction Reads in Cells	0.849	0.874	0.844	0.871	0.775	0.764	0.769	0.775	0.733	0.797	0.791	0.791	0.549	0.873	0.82
Total Genes Detected	33972	36344	36106	36015	31772	34513	34788	34384	36185	33682	36411	34245	34134	36843	34615
