# Supplementary material for: Single‐cell RNA sequencing of pediatric renal tissues revealed the potential relationship between immunoglobulin A nephropathy and immunoglobulin A vasculitis with nephritis
Source: Clin Transl Med. 2024 Apr 9;14(4):e1651. doi: 10.1002/ctm2.1651 (PMC11002991; doi:10.1002/ctm2.1651)
Supplement: Supplementary file 4 — Supporting Information [file CTM2-14-e1651-s002.xlsx]

## Sheet: Sheet1
Table S4. Detailed quality control data after single-cell RNA sequencing
Sample & Items	Number of Reads	Valid Barcodes	Sequencing Saturation	Q30 Bases in Barcode	Q30 Bases in RNA Read	Q30 Bases in UMI
IgAN_1	327752659	0.981	0.585	0.938	0.927	0.903
IgAN_2	346766499	0.98	0.629	0.949	0.916	0.912
IgAN_3	283742590	0.98	0.388	0.953	0.934	0.945
IgAN_4	296834466	0.98	0.421	0.95	0.924	0.943
IgAN_5	317993734	0.988	0.702	0.958	0.929	0.95
IgAN_6	321831454	0.978	0.53	0.966	0.938	0.962
IgAVN_1	393789488	0.968	0.545	0.974	0.944	0.953
IgAVN_2	372325879	0.97	0.448	0.968	0.941	0.941
IgAVN_3	511639276	0.972	0.544	0.955	0.934	0.951
IgAVN_4	392828235	0.978	0.62	0.956	0.94	0.938
IgAVN_5	515803499	0.98	0.562	0.947	0.925	0.942
Control_1	339133495	0.982	0.58	0.965	0.941	0.96
Control_2	338930811	0.958	0.349	0.973	0.948	0.972
Control_3	336364230	0.972	0.455	0.97	0.946	0.97
Control_4	325209792	0.972	0.46	0.966	0.939	0.961
