# Supplementary material for: Single‐cell RNA sequencing of pediatric renal tissues revealed the potential relationship between immunoglobulin A nephropathy and immunoglobulin A vasculitis with nephritis
Source: Clin Transl Med. 2024 Apr 9;14(4):e1651. doi: 10.1002/ctm2.1651 (PMC11002991; doi:10.1002/ctm2.1651)
Supplement: Supplementary file 5 — Supporting Information [file CTM2-14-e1651-s004.xlsx]

## Sheet: Sheet1
Table S5. Gene markers specific to each cell type
Serial number	Cell Type	Marker Genes
1	Podocytes (POD)	NPHS1; NPHS2
2	Endothelial cells (EC)	PECAM1; PTPRB; FLT1
3	Mesangial cells (MEC)	PLN; MYH11
4	Fibroblasts (FIB)	TIMP1; COL3A1
5	Proximal tubular cells (PT)	PDZK1IP1; SLC13A1; LRP2; CRYAB
6	Loop of Henle (LOH)	UMOD; SLC12A1
7	Distal convoluted tubule (DCT)	SLC12A3; TMEM52B
8	Principle cells (PC)	AQP2; AQP3
9	Transitional cells (PC-IC)	AQP2 (weak); AQP3 (weak) SLC26A7 (weak); SLC4A1 (weak)
10	Intercalated cells (type A) (IC-A)	SLC26A7; SLC4A1
11	Intercalated cells (type B) (IC- B)	SLC26A4; HMX2
12	B cells (BC)	CD79B; CD79A
13	T cells (TC)	CD3D; CD3E
14	Macrophages (MAC)	FCER1G; MS4A7; CTSS
15	Proliferating T cells (ProC)	MKI67; TOP2A
