# Supplementary material for: Single‐cell RNA sequencing of pediatric renal tissues revealed the potential relationship between immunoglobulin A nephropathy and immunoglobulin A vasculitis with nephritis
Source: Clin Transl Med. 2024 Apr 9;14(4):e1651. doi: 10.1002/ctm2.1651 (PMC11002991; doi:10.1002/ctm2.1651)
Supplement: Supplementary file 6 — Supporting Information [file CTM2-14-e1651-s008.xlsx]

## Sheet: Sheet1
Table S6. Detailed statistical information of KEGG pathways of down-regulated overlapping DEGs
pathway_id	pathway_name	Genes	S gene number	TS gene number	B gene number	TB gene number	pvalue
190	Oxidative phosphorylation	ATP6V1G3;MT-CO1;NDUFA3;COX17;NDUFA1;ATP6V0B;UQCR10;COX6C;ATP6V1C2;NDUFB1;MT-CO2;MT-ND3;ATP6V0D2;MT-ND4L;COX7C;ATP6V0A4;COX7A2	17	119	129	6602	9.27525e-11
4966	Collecting duct acid secretion	ATP6V0A4;CLCNKB;SLC4A1;ATP6V0D2;ATP6V1C2;ATP6V1G3	6	119	26	6602	5.18211e-06
4614	Renin-angiotensin system	MME;KLK1;ATP6AP2;ENPEP	4	119	20	6602	0.000388898
4714	Thermogenesis	COX7C;COX7A2;COX17;MT-ND4L;MT-CO2;MT-ND3;UQCR10;NDUFA3;NDUFA1;COX6C;NDUFB1;MT-CO1	12	119	216	6602	0.000479953
4978	Mineral absorption	ATOX1;MT2A;MT1M;SLC8A1;FXYD2	5	119	52	6602	0.00231155
4960	Aldosterone-regulated sodium reabsorption	HSD11B2;SCNN1A;SLC9A3R2;FXYD2	4	119	34	6602	0.00306481
4721	Synaptic vesicle cycle	ATP6V0A4;ATP6V1C2;ATP6V0B;ATP6V1G3;ATP6V0D2	5	119	63	6602	0.00534419
4961	Endocrine and other factor-regulated calcium reabsorption	FXYD2;SLC8A1;CALB1;KLK1	4	119	47	6602	0.00985337
4145	Phagosome	ATP6V0A4;ATP6V1G3;ATP6V0B;ITGAV;PLA2R1;ATP6V1C2;ATP6V0D2	7	119	139	6602	0.0124791
4512	ECM-receptor interaction	NPNT;ITGA3;ITGAV;SDC4;COL4A3	5	119	81	6602	0.0150936
910	Nitrogen metabolism	CA12;GLUL	2	119	11	6602	0.015933
4974	Protein digestion and absorption	SLC7A8;MME;FXYD2;SLC8A1;COL4A3	5	119	83	6602	0.0166279
4020	Calcium signaling pathway	PLCE1;FGF1;PDGFD;CHRM3;SLC8A1;PLCG2;VEGFA;PTGER3	8	119	197	6602	0.0254537
1100	Metabolic pathways	GMDS;PTGDS;CDA;G6PC1;PLCE1;ST3GAL6;PLPP1;ATP6V1G3;ST6GALNAC3;MT-ND4L;MT-CO1;ATP6V0D2;GLUL;UQCR10;ATP6V1C2;MGST2;COX17;COX6C;HMGCS2;PLCG2;CA12;ATP6V0B;MIF;MT-CO2;COX7C;DHRS3;NDUFB1;NDUFA3;COX7A2;ATP6V0A4;MT-ND3;NDUFA1;HSD11B2	33	119	1346	6602	0.032566
