# Supplementary material for: Single‐cell RNA sequencing of pediatric renal tissues revealed the potential relationship between immunoglobulin A nephropathy and immunoglobulin A vasculitis with nephritis
Source: Clin Transl Med. 2024 Apr 9;14(4):e1651. doi: 10.1002/ctm2.1651 (PMC11002991; doi:10.1002/ctm2.1651)
Supplement: Supplementary file 7 — Supporting Information [file CTM2-14-e1651-s007.xlsx]

## Sheet: Sheet1
Table S7. Detailed statistical information of KEGG pathways of up-regulated overlapping DEGs
pathway_id	pathway_name	Genes	S gene number	TS gene number	B gene number	TB gene number	pvalue
4064	NF-kappa B signaling pathway	CCL4L2;ICAM1;CXCL8;CD14;LTB;PLAU;TNFAIP3;IL1B;CXCL3;CXCL2;BCL2A1;PTGS2;GADD45B;NFKBIA;CCL4	15	118	101	6602	2.02631e-10
4657	IL-17 signaling pathway	CCL2;CXCL2;CXCL3;S100A9;PTGS2;CXCL8;NFKBIA;FOSB;TNFAIP3;HSP90AB1;IL1B;HSP90AA1	12	118	83	6602	2.01236e-08
4668	TNF signaling pathway	PTGS2;SOCS3;CCL5;CCL2;TNFAIP3;SELE;ICAM1;CXCL2;IL1B;NFKBIA;IRF1;CXCL3	12	118	111	6602	5.38204e-07
4620	Toll-like receptor signaling pathway	CCL3L3;SPP1;CCL5;CCL3;CCL4L2;IL1B;CXCL8;CD14;CCL4;NFKBIA	10	118	86	6602	2.56157e-06
4610	Complement and coagulation cascades	C7;C5AR1;THBD;PLAU;C1QA;PLAUR;SERPINA1;C1QB;CFD	9	118	72	6602	4.53486e-06
4621	NOD-like receptor signaling pathway	HSP90AA1;IL1B;CYBA;CCL5;CXCL8;CXCL3;CXCL2;NFKBIA;TNFAIP3;CCL2;HSP90AB1;NAMPT	12	118	148	6602	1.14159e-05
4612	Antigen processing and presentation	HLA-DQB1;HSPA8;HSP90AB1;PSME2;HSP90AA1;HLA-DRB1;CTSS	7	118	66	6602	0.000158723
4060	Cytokine-cytokine receptor interaction	CCL2;CCL4L2;CCL5;CCL4;IL1B;CXCL8;LTB;CCL3L3;TNFSF10;IL32;CCL3;CXCL3;CXCL2	13	118	227	6602	0.000188317
4062	Chemokine signaling pathway	CCL2;CCL4;CCL3L3;CCL5;NFKBIA;CCL3;CXCL3;CXCL8;CXCL2;CCL4L2	10	118	176	6602	0.00113731
4659	Th17 cell differentiation	HLA-DRB1;HLA-DQB1;HSP90AA1;HSP90AB1;IL1B;NFKBIA	6	118	101	6602	0.00916521
330	Arginine and proline metabolism	LAP3;AMD1;SAT1;ODC1	4	118	48	6602	0.0103003
4622	RIG-I-like receptor signaling pathway	ISG15;NFKBIA;DDX3X;CXCL8	4	118	52	6602	0.0135726
4141	Protein processing in endoplasmic reticulum	HSP90AB1;DNAJB1;HSPH1;HSPA8;DNAJA1;HSP90AA1;CRYAB	7	118	163	6602	0.0263362
4625	C-type lectin receptor signaling pathway	IL1B;NFKBIA;IRF1;PTGS2;FCER1G	5	118	98	6602	0.0305192
