# Supplementary material for: Single‐cell RNA sequencing of pediatric renal tissues revealed the potential relationship between immunoglobulin A nephropathy and immunoglobulin A vasculitis with nephritis
Source: Clin Transl Med. 2024 Apr 9;14(4):e1651. doi: 10.1002/ctm2.1651 (PMC11002991; doi:10.1002/ctm2.1651)
Supplement: Supplementary file 8 — Supporting Information [file CTM2-14-e1651-s009.xlsx]

## Sheet: IgAN vs. Control
Table S8-1. The list of DEGs of IgAN vs. control in PT cells
GeneID	GeneName	log2FC	Pvlaue	Qvalue	pct.1	pct.2
ENSG00000118785	SPP1	2.56135	0	0	0.779	0.372
ENSG00000125347	IRF1	2.20775	0	0	0.533	0.051
ENSG00000125740	FOSB	2.19195	0	0	0.633	0.109
ENSG00000204388	HSPA1B	2.17719	0	0	0.631	0.128
ENSG00000211592	IGKC	2.13588	3.73926e-154	1.59438e-149	0.091	0.006
ENSG00000204389	HSPA1A	2.11045	0	0	0.703	0.219
ENSG00000132002	DNAJB1	1.97394	0	0	0.628	0.138
ENSG00000101443	WFDC2	1.88383	0	0	0.355	0.071
ENSG00000008517	IL32	1.87839	0	0	0.57	0.125
ENSG00000162772	ATF3	1.85313	0	0	0.574	0.09
ENSG00000154734	ADAMTS1	1.83584	0	0	0.404	0.033
ENSG00000185022	MAFF	1.82858	0	0	0.496	0.044
ENSG00000177606	JUN	1.82378	0	0	0.674	0.179
ENSG00000067082	KLF6	1.80381	0	0	0.67	0.206
ENSG00000109846	CRYAB	1.80354	0	0	0.705	0.232
ENSG00000120694	HSPH1	1.75892	0	0	0.542	0.083
ENSG00000272398	CD24	1.71422	0	0	0.638	0.146
ENSG00000251562	MALAT1	1.7009	0	0	0.893	0.569
ENSG00000108691	CCL2	1.69441	0	0	0.281	0.028
ENSG00000142871	CCN1	1.66723	0	0	0.521	0.08
ENSG00000124766	SOX4	1.63466	0	0	0.488	0.082
ENSG00000080824	HSP90AA1	1.61616	0	0	0.836	0.576
ENSG00000163435	ELF3	1.60083	0	0	0.559	0.089
ENSG00000112096	SOD2	1.56888	0	0	0.681	0.265
ENSG00000026025	VIM	1.55777	0	0	0.514	0.114
ENSG00000086061	DNAJA1	1.51527	0	0	0.63	0.175
ENSG00000185650	ZFP36L1	1.48825	0	0	0.617	0.155
ENSG00000100906	NFKBIA	1.48567	0	0	0.512	0.11
ENSG00000130522	JUND	1.48119	0	0	0.709	0.236
ENSG00000197956	S100A6	1.43193	0	0	0.496	0.178
ENSG00000034510	TMSB10	1.40654	0	0	0.701	0.274
ENSG00000105835	NAMPT	1.40306	0	0	0.451	0.077
ENSG00000160888	IER2	1.39219	0	0	0.588	0.138
ENSG00000142089	IFITM3	1.38075	0	0	0.479	0.109
ENSG00000189143	CLDN4	1.37188	0	0	0.426	0.075
ENSG00000087074	PPP1R15A	1.34328	0	0	0.476	0.08
ENSG00000171223	JUNB	1.3411	0	0	0.527	0.12
ENSG00000054654	SYNE2	1.31802	0	0	0.621	0.184
ENSG00000148154	UGCG	1.30647	0	0	0.492	0.086
ENSG00000161011	SQSTM1	1.30338	0	0	0.633	0.207
ENSG00000163660	CCNL1	1.29933	0	0	0.509	0.101
ENSG00000121858	TNFSF10	1.29079	0	0	0.583	0.18
ENSG00000163191	S100A11	1.28785	0	0	0.536	0.15
ENSG00000170345	FOS	1.28602	0	0	0.62	0.222
ENSG00000156030	MIDEAS	1.28154	0	0	0.353	0.033
ENSG00000099860	GADD45B	1.27456	0	0	0.568	0.154
ENSG00000144802	NFKBIZ	1.27011	0	0	0.409	0.051
ENSG00000128016	ZFP36	1.26789	0	0	0.474	0.103
ENSG00000132475	H3-3B	1.26366	0	0	0.738	0.368
ENSG00000169344	UMOD	1.26137	0	3.12913e-306	0.298	0.055
ENSG00000019582	CD74	1.22707	0	0	0.529	0.169
ENSG00000184557	SOCS3	1.21596	0	0	0.372	0.052
ENSG00000204525	HLA-C	1.21233	0	0	0.577	0.149
ENSG00000204592	HLA-E	1.1996	0	0	0.522	0.115
ENSG00000096384	HSP90AB1	1.19575	0	0	0.754	0.421
ENSG00000206503	HLA-A	1.19295	0	0	0.629	0.207
ENSG00000124107	SLPI	1.19121	4.36928e-94	1.86302e-89	0.088	0.013
ENSG00000143384	MCL1	1.19116	0	0	0.548	0.136
ENSG00000234745	HLA-B	1.18461	0	0	0.553	0.149
ENSG00000084207	GSTP1	1.16473	0	0	0.636	0.31
ENSG00000137331	IER3	1.16367	0	0	0.329	0.062
ENSG00000130513	GDF15	1.16284	0	0	0.401	0.065
ENSG00000132510	KDM6B	1.16261	0	0	0.386	0.045
ENSG00000125398	SOX9	1.16257	0	0	0.373	0.048
ENSG00000115758	ODC1	1.15827	0	0	0.511	0.125
ENSG00000168610	STAT3	1.15589	0	0	0.451	0.091
ENSG00000090339	ICAM1	1.1545	0	0	0.297	0.013
ENSG00000160789	LMNA	1.13504	0	0	0.507	0.114
ENSG00000120738	EGR1	1.13295	0	0	0.524	0.127
ENSG00000196754	S100A2	1.13109	1.51164e-95	6.4455e-91	0.128	0.031
ENSG00000044574	HSPA5	1.11528	0	0	0.503	0.12
ENSG00000162896	PIGR	1.10851	0	0	0.404	0.103
ENSG00000006327	TNFRSF12A	1.10304	0	0	0.365	0.06
ENSG00000109971	HSPA8	1.09016	0	0	0.712	0.39
ENSG00000163545	NUAK2	1.06392	0	0	0.336	0.03
ENSG00000114315	HES1	1.05693	0	0	0.327	0.051
ENSG00000140416	TPM1	1.04309	0	0	0.532	0.169
ENSG00000173821	RNF213	1.04172	0	0	0.379	0.069
ENSG00000108654	DDX5	1.04109	0	0	0.652	0.274
ENSG00000171988	JMJD1C	1.03881	0	0	0.411	0.075
ENSG00000198355	PIM3	1.03744	0	0	0.413	0.068
ENSG00000221869	CEBPD	1.03406	0	0	0.588	0.208
ENSG00000060138	YBX3	1.02538	0	0	0.54	0.148
ENSG00000105855	ITGB8	1.02074	0	0	0.413	0.083
ENSG00000127603	MACF1	1.02055	0	0	0.433	0.087
ENSG00000062716	VMP1	1.00667	0	0	0.511	0.136
ENSG00000110841	PPFIBP1	1.00641	0	0	0.39	0.078
ENSG00000150347	ARID5B	1.00288	0	0	0.562	0.193
ENSG00000184009	ACTG1	1.0022	0	0	0.711	0.349
ENSG00000155090	KLF10	0.99981	0	0	0.44	0.082
ENSG00000106211	HSPB1	0.997389	0	0	0.666	0.269
ENSG00000153721	CNKSR3	0.990687	0	0	0.408	0.076
ENSG00000115875	SRSF7	0.989695	0	3.49448e-307	0.365	0.093
ENSG00000211892	IGHG4	0.986096	1.50163e-69	6.40278e-65	0.036	0
ENSG00000197747	S100A10	0.98211	0	0	0.609	0.251
ENSG00000170421	KRT8	0.979723	0	0	0.541	0.151
ENSG00000140941	MAP1LC3B	0.974601	0	0	0.514	0.14
ENSG00000167470	MIDN	0.968123	0	0	0.443	0.088
ENSG00000137962	ARHGAP29	0.966327	0	0	0.397	0.076
ENSG00000159388	BTG2	0.962505	0	0	0.39	0.078
ENSG00000162616	DNAJB4	0.952766	0	0	0.363	0.055
ENSG00000137801	THBS1	0.951525	0	0	0.422	0.077
ENSG00000245532	NEAT1	0.950968	0	0	0.683	0.198
ENSG00000115963	RND3	0.948306	0	0	0.299	0.033
ENSG00000182718	ANXA2	0.946534	0	0	0.342	0.071
ENSG00000140988	RPS2	0.944564	4.59141e-287	1.95773e-282	0.775	0.483
ENSG00000150991	UBC	0.943267	0	0	0.737	0.381
ENSG00000163453	IGFBP7	0.938381	1.56216e-204	6.66091e-200	0.662	0.427
ENSG00000172201	ID4	0.93473	1.39595e-292	5.9522e-288	0.305	0.063
ENSG00000144655	CSRNP1	0.927116	0	0	0.336	0.033
ENSG00000165997	ARL5B	0.913349	0	0	0.295	0.031
ENSG00000185201	IFITM2	0.906217	1.49968e-216	6.39447e-212	0.223	0.041
ENSG00000067225	PKM	0.905952	0	0	0.397	0.103
ENSG00000205542	TMSB4X	0.903385	3.96412e-264	1.69026e-259	0.484	0.215
ENSG00000111057	KRT18	0.902471	0	0	0.533	0.171
ENSG00000131051	RBM39	0.899689	0	0	0.521	0.151
ENSG00000110651	CD81	0.895304	0	0	0.438	0.136
ENSG00000102265	TIMP1	0.891002	2.27147e-257	9.68531e-253	0.245	0.042
ENSG00000183421	RIPK4	0.890293	0	0	0.304	0.025
ENSG00000089280	FUS	0.876108	0	0	0.426	0.109
ENSG00000269821	KCNQ1OT1	0.872701	2.97806e-266	1.26982e-261	0.336	0.091
ENSG00000116044	NFE2L2	0.866716	0	0	0.413	0.101
ENSG00000184292	TACSTD2	0.86088	6.35076e-134	2.7079e-129	0.19	0.051
ENSG00000187244	BCAM	0.860636	0	0	0.41	0.107
ENSG00000204256	BRD2	0.859469	0	0	0.399	0.076
ENSG00000162692	VCAM1	0.859085	1.02862e-243	4.38593e-239	0.297	0.076
ENSG00000115306	SPTBN1	0.847099	0	0	0.447	0.133
ENSG00000111912	NCOA7	0.845063	0	0	0.47	0.154
ENSG00000197249	SERPINA1	0.840765	3.66744e-219	1.56376e-214	0.439	0.194
ENSG00000173334	TRIB1	0.838801	0	0	0.321	0.041
ENSG00000115415	STAT1	0.834069	0	0	0.319	0.051
ENSG00000143878	RHOB	0.832544	0	0	0.546	0.192
ENSG00000113070	HBEGF	0.830468	0	0	0.254	0.03
ENSG00000166710	B2M	0.830285	2.97974e-246	1.27053e-241	0.783	0.508
ENSG00000173230	GOLGB1	0.829494	0	0	0.489	0.127
ENSG00000100644	HIF1A	0.823422	0	0	0.416	0.088
ENSG00000153187	HNRNPU	0.822058	0	0	0.58	0.204
ENSG00000117523	PRRC2C	0.819569	0	0	0.451	0.11
ENSG00000120885	CLU	0.818291	0	0	0.393	0.096
ENSG00000187498	COL4A1	0.816098	0	0	0.35	0.074
ENSG00000152518	ZFP36L2	0.808522	0	0	0.443	0.121
ENSG00000126777	KTN1	0.808387	0	0	0.549	0.173
ENSG00000175197	DDIT3	0.806328	0	0	0.318	0.064
ENSG00000124762	CDKN1A	0.805281	6.14523e-276	2.62026e-271	0.282	0.055
ENSG00000165983	PTER	0.802933	0	1.69924e-304	0.316	0.068
ENSG00000075426	FOSL2	0.800076	0	0	0.36	0.058
ENSG00000197019	SERTAD1	0.799342	1.78093e-249	7.59369e-245	0.251	0.047
ENSG00000163739	CXCL1	0.79722	2.55339e-177	1.08874e-172	0.126	0.01
ENSG00000138207	RBP4	0.79676	3.98095e-102	1.69744e-97	0.189	0.069
ENSG00000134107	BHLHE40	0.792076	0	0	0.354	0.061
ENSG00000062194	GPBP1	0.792055	0	0	0.394	0.098
ENSG00000146278	PNRC1	0.791975	0	0	0.555	0.192
ENSG00000167552	TUBA1A	0.790787	1.26784e-179	5.40593e-175	0.202	0.042
ENSG00000136527	TRA2B	0.788528	0	0	0.392	0.094
ENSG00000189067	LITAF	0.785062	0	0	0.327	0.065
ENSG00000127914	AKAP9	0.785022	0	0	0.442	0.115
ENSG00000107581	EIF3A	0.781276	0	0	0.488	0.13
ENSG00000100941	PNN	0.779856	0	0	0.385	0.088
ENSG00000137193	PIM1	0.779744	0	0	0.288	0.035
ENSG00000134871	COL4A2	0.779293	0	0	0.368	0.085
ENSG00000051523	CYBA	0.777331	0	0	0.549	0.216
ENSG00000173110	HSPA6	0.777274	1.99574e-230	8.50965e-226	0.168	0.015
ENSG00000110172	CHORDC1	0.777105	0	0	0.297	0.036
ENSG00000146038	DCDC2	0.77265	0	0	0.319	0.066
ENSG00000165215	CLDN3	0.771892	0	0	0.374	0.081
ENSG00000113645	WWC1	0.769307	0	0	0.375	0.07
ENSG00000086544	ITPKC	0.76345	0	0	0.222	0.015
ENSG00000105825	TFPI2	0.761948	1.34973e-110	5.75511e-106	0.11	0.018
ENSG00000130066	SAT1	0.761886	2.84651e-235	1.21372e-230	0.727	0.456
ENSG00000142192	APP	0.759724	0	0	0.482	0.165
ENSG00000189171	S100A13	0.758213	2.1917e-286	9.34519e-282	0.385	0.117
ENSG00000167553	TUBA1C	0.756949	0	0	0.372	0.081
ENSG00000115053	NCL	0.756216	0	0	0.558	0.202
ENSG00000109046	WSB1	0.754381	0	0	0.394	0.091
ENSG00000054267	ARID4B	0.75191	0	0	0.313	0.055
ENSG00000102393	GLA	0.751837	3.11212e-284	1.32698e-279	0.218	0.024
ENSG00000122359	ANXA11	0.751294	0	0	0.365	0.085
ENSG00000130402	ACTN4	0.748367	0	0	0.516	0.155
ENSG00000125968	ID1	0.741522	3.57629e-96	1.5249e-91	0.139	0.038
ENSG00000117318	ID3	0.740887	2.01646e-147	8.59796e-143	0.166	0.035
ENSG00000197061	H4C3	0.73978	0	0	0.536	0.19
ENSG00000125848	FLRT3	0.735745	0	0	0.321	0.055
ENSG00000117984	CTSD	0.735711	0	0	0.481	0.172
ENSG00000149257	SERPINH1	0.733695	0	0	0.275	0.037
ENSG00000074803	SLC12A1	0.7335	1.04084e-124	4.43802e-120	0.151	0.035
ENSG00000240583	AQP1	0.731512	8.26734e-146	3.52511e-141	0.52	0.294
ENSG00000213625	LEPROT	0.728586	0	0	0.492	0.159
ENSG00000157110	RBPMS	0.728417	0	0	0.458	0.116
ENSG00000100292	HMOX1	0.727225	0	1.22347e-307	0.308	0.065
ENSG00000166598	HSP90B1	0.726878	0	0	0.599	0.266
ENSG00000159140	SON	0.726167	0	0	0.507	0.166
ENSG00000116560	SFPQ	0.725813	0	0	0.508	0.162
ENSG00000124145	SDC4	0.719718	0	0	0.448	0.123
ENSG00000070756	PABPC1	0.718149	0	0	0.639	0.279
ENSG00000124831	LRRFIP1	0.717305	0	0	0.352	0.086
ENSG00000122257	RBBP6	0.715312	0	0	0.314	0.057
ENSG00000075624	ACTB	0.713461	1.3535e-225	5.77118e-221	0.787	0.519
ENSG00000119707	RBM25	0.712987	1.40439e-294	5.98819e-290	0.332	0.079
ENSG00000144381	HSPD1	0.709156	2.54472e-193	1.08504e-188	0.746	0.495
ENSG00000112343	TRIM38	0.708891	0	0	0.3	0.046
ENSG00000146457	WTAP	0.708353	0	0	0.323	0.064
ENSG00000127328	RAB3IP	0.708078	0	0	0.409	0.101
ENSG00000162174	ASRGL1	0.707626	0	0	0.316	0.064
ENSG00000181722	ZBTB20	0.706852	0	0	0.519	0.178
ENSG00000179218	CALR	0.703989	0	0	0.492	0.167
ENSG00000072364	AFF4	0.703504	0	0	0.412	0.106
ENSG00000233913	RPL10P9	0.703358	9.2912e-268	3.96167e-263	0.133	0
ENSG00000158417	EIF5B	0.701023	0	0	0.386	0.093
ENSG00000211897	IGHG3	0.699417	7.06044e-20	3.0105e-15	0.011	0
ENSG00000108518	PFN1	0.697469	0	0	0.613	0.281
ENSG00000117616	RSRP1	0.696952	1.57321e-203	6.70802e-199	0.255	0.064
ENSG00000123416	TUBA1B	0.695961	1.20484e-197	5.13732e-193	0.291	0.088
ENSG00000151929	BAG3	0.695861	0	0	0.351	0.07
ENSG00000183742	MACC1	0.691171	3.86051e-292	1.64608e-287	0.254	0.037
ENSG00000169242	EFNA1	0.690601	2.3204e-260	9.89396e-256	0.282	0.061
ENSG00000168066	SF1	0.689797	0	0	0.431	0.119
ENSG00000163347	CLDN1	0.689579	8.25564e-271	3.52012e-266	0.21	0.023
ENSG00000135447	PPP1R1A	0.684545	2.45722e-269	1.04773e-264	0.268	0.052
ENSG00000167978	SRRM2	0.683304	0	0	0.474	0.153
ENSG00000153922	CHD1	0.682459	0	0	0.281	0.039
ENSG00000158470	B4GALT5	0.682103	0	0	0.303	0.04
ENSG00000125618	PAX8	0.681485	0	0	0.456	0.129
ENSG00000130779	CLIP1	0.681142	1.57976e-293	6.73594e-289	0.271	0.046
ENSG00000145632	PLK2	0.680801	0	0	0.216	0.016
ENSG00000023445	BIRC3	0.678827	9.70605e-206	4.13856e-201	0.183	0.026
ENSG00000049759	NEDD4L	0.675084	0	0	0.462	0.154
ENSG00000165732	DDX21	0.674377	0	0	0.363	0.088
ENSG00000111011	RSRC2	0.674051	0	0	0.387	0.097
ENSG00000173559	NABP1	0.672951	1.60118e-221	6.82726e-217	0.208	0.033
ENSG00000137673	MMP7	0.672574	2.58958e-216	1.10417e-211	0.202	0.037
ENSG00000164924	YWHAZ	0.672071	0	0	0.5	0.165
ENSG00000115457	IGFBP2	0.672024	9.15975e-93	3.90563e-88	0.141	0.039
ENSG00000100097	LGALS1	0.671386	2.42622e-112	1.03452e-107	0.123	0.024
ENSG00000117228	GBP1	0.67124	1.52292e-210	6.49357e-206	0.201	0.032
ENSG00000150093	ITGB1	0.668333	0	0	0.432	0.132
ENSG00000160213	CSTB	0.664458	0	0	0.416	0.119
ENSG00000158615	PPP1R15B	0.663452	0	0	0.332	0.058
ENSG00000103145	HCFC1R1	0.663354	3.62252e-284	1.54461e-279	0.344	0.095
ENSG00000173457	PPP1R14B	0.662776	0	1.20815e-304	0.337	0.082
ENSG00000125844	RRBP1	0.661847	0	0	0.361	0.095
ENSG00000085224	ATRX	0.661828	0	0	0.397	0.104
ENSG00000100219	XBP1	0.66081	0	0	0.336	0.065
ENSG00000185624	P4HB	0.660404	0	0	0.414	0.109
ENSG00000074527	NTN4	0.659156	0	0	0.366	0.089
ENSG00000087460	GNAS	0.657783	0	0	0.651	0.311
ENSG00000133639	BTG1	0.657372	7.86872e-297	3.35514e-292	0.516	0.216
ENSG00000131016	AKAP12	0.655878	6.72347e-255	2.86682e-250	0.275	0.066
ENSG00000122566	HNRNPA2B1	0.654257	0	0	0.657	0.321
ENSG00000144674	GOLGA4	0.654202	0	0	0.491	0.151
ENSG00000196126	HLA-DRB1	0.65224	1.16713e-222	4.97653e-218	0.298	0.087
ENSG00000177697	CD151	0.652151	1.39249e-304	5.93744e-300	0.357	0.096
ENSG00000164363	SLC6A18	0.651216	3.70668e-263	1.58049e-258	0.174	0.012
ENSG00000146592	CREB5	0.649893	4.01645e-281	1.71257e-276	0.263	0.045
ENSG00000092199	HNRNPC	0.648073	0	0	0.559	0.195
ENSG00000118503	TNFAIP3	0.644199	2.64316e-230	1.12702e-225	0.186	0.021
ENSG00000167642	SPINT2	0.643367	0	0	0.482	0.158
ENSG00000112081	SRSF3	0.642763	0	0	0.517	0.184
ENSG00000147065	MSN	0.642667	0	0	0.398	0.098
ENSG00000134954	ETS1	0.642114	1.80007e-225	7.67531e-221	0.195	0.026
ENSG00000149131	SERPING1	0.641918	1.85177e-153	7.89574e-149	0.218	0.059
ENSG00000268205	ENSG00000268205	0.640257	1.73665e-290	7.40488e-286	0.243	0.034
ENSG00000166592	RRAD	0.638266	1.06882e-166	4.55733e-162	0.185	0.038
ENSG00000183747	ACSM2A	0.637839	2.42557e-291	1.03424e-286	0.493	0.199
ENSG00000012223	LTF	0.637627	3.50108e-78	1.49283e-73	0.068	0.008
ENSG00000182871	COL18A1	0.637118	0	1.52436e-305	0.395	0.12
ENSG00000165030	NFIL3	0.636586	0	0	0.288	0.048
ENSG00000267519	MIR23AHG	0.636585	9.27701e-150	3.95562e-145	0.181	0.042
ENSG00000085063	CD59	0.636184	0	0	0.507	0.171
ENSG00000034152	MAP2K3	0.635153	0	0	0.287	0.044
ENSG00000196428	TSC22D2	0.633946	5.95695e-301	2.53998e-296	0.261	0.04
ENSG00000135919	SERPINE2	0.631566	1.22884e-298	5.23967e-294	0.31	0.071
ENSG00000143545	RAB13	0.63125	0	0	0.402	0.107
ENSG00000137309	HMGA1	0.627278	3.49176e-216	1.48885e-211	0.18	0.022
ENSG00000005483	KMT2E	0.623525	3.70113e-271	1.57812e-266	0.294	0.067
ENSG00000165092	ALDH1A1	0.623128	0	0	0.516	0.185
ENSG00000172965	MIR4435-2HG	0.621025	8.07853e-251	3.4446e-246	0.187	0.018
ENSG00000108256	NUFIP2	0.620616	0	1.00077e-306	0.32	0.074
ENSG00000172216	CEBPB	0.620474	1.36584e-288	5.82379e-284	0.26	0.044
ENSG00000105993	DNAJB6	0.619729	0	0	0.412	0.115
ENSG00000123505	AMD1	0.618878	0	0	0.34	0.075
ENSG00000205336	ADGRG1	0.618601	1.23619e-281	5.27097e-277	0.324	0.085
ENSG00000141543	EIF4A3	0.614774	3.48505e-284	1.48599e-279	0.259	0.045
ENSG00000124942	AHNAK	0.612886	3.98609e-287	1.69963e-282	0.336	0.093
ENSG00000102786	INTS6	0.612697	2.53276e-165	1.07994e-160	0.185	0.038
ENSG00000152767	FARP1	0.611461	0	0	0.527	0.187
ENSG00000092820	EZR	0.609833	0	0	0.633	0.283
ENSG00000120889	TNFRSF10B	0.607062	0	0	0.239	0.026
ENSG00000077782	FGFR1	0.606515	5.87181e-280	2.50368e-275	0.222	0.027
ENSG00000101745	ANKRD12	0.604066	0	0	0.36	0.092
ENSG00000134531	EMP1	0.603164	1.81987e-128	7.75975e-124	0.133	0.023
ENSG00000120129	DUSP1	0.601914	0	2.45292e-308	0.412	0.137
ENSG00000204287	HLA-DRA	0.600692	4.83361e-233	2.061e-228	0.342	0.118
ENSG00000126878	AIF1L	0.600043	0	0	0.38	0.106
ENSG00000288869	ENSG00000288869	0.597087	3.41899e-144	1.45782e-139	0.186	0.049
ENSG00000206573	THUMPD3-AS1	0.596319	1.55015e-202	6.6097e-198	0.229	0.051
ENSG00000211679	IGLC3	0.59433	1.08859e-11	4.64165e-07	0.006	0
ENSG00000123358	NR4A1	0.593221	1.8508e-192	7.89164e-188	0.233	0.058
ENSG00000104332	SFRP1	0.592605	1.17762e-74	5.02124e-70	0.086	0.016
ENSG00000124602	UNC5CL	0.592096	0	0	0.218	0.02
ENSG00000083896	YTHDC1	0.590063	1.9008e-291	8.10482e-287	0.307	0.07
ENSG00000113361	CDH6	0.589549	5.1823e-261	2.20968e-256	0.294	0.073
ENSG00000102554	KLF5	0.588542	6.32282e-226	2.69599e-221	0.194	0.025
ENSG00000187514	PTMA	0.587566	4.05773e-168	1.73017e-163	0.777	0.553
ENSG00000010244	ZNF207	0.587414	0	0	0.324	0.073
ENSG00000169908	TM4SF1	0.58503	2.59318e-109	1.10571e-104	0.111	0.018
ENSG00000233237	LINC00472	0.583592	1.18445e-265	5.05036e-261	0.296	0.072
ENSG00000197063	MAFG	0.583527	0	0	0.251	0.032
ENSG00000096696	DSP	0.582536	0	0	0.357	0.089
ENSG00000188313	PLSCR1	0.580665	3.972e-253	1.69362e-248	0.253	0.049
ENSG00000157106	SMG1	0.580362	1.29425e-272	5.51855e-268	0.284	0.062
ENSG00000114541	FRMD4B	0.580354	0	0	0.333	0.078
ENSG00000188042	ARL4C	0.580137	1.54736e-151	6.59777e-147	0.141	0.021
ENSG00000162924	REL	0.579917	8.52813e-237	3.63631e-232	0.191	0.022
ENSG00000160209	PDXK	0.579139	1.49127e-283	6.35863e-279	0.35	0.102
ENSG00000122870	BICC1	0.579002	0	0	0.386	0.1
ENSG00000167797	CDK2AP2	0.576906	0	1.66617e-307	0.297	0.061
ENSG00000204386	NEU1	0.576115	0	0	0.322	0.073
ENSG00000081041	CXCL2	0.574941	8.5102e-162	3.62867e-157	0.137	0.016
ENSG00000154277	UCHL1	0.57482	1.0525e-163	4.48776e-159	0.123	0.011
ENSG00000166012	TAF1D	0.574524	0	0	0.373	0.105
ENSG00000007944	MYLIP	0.574034	0	0	0.256	0.029
ENSG00000047410	TPR	0.573125	1.95034e-272	8.31604e-268	0.304	0.073
ENSG00000171634	BPTF	0.571925	0	0	0.341	0.085
ENSG00000180530	NRIP1	0.571662	0	0	0.351	0.091
ENSG00000134202	GSTM3	0.570718	1.11583e-170	4.7578e-166	0.202	0.049
ENSG00000167522	ANKRD11	0.569911	3.46492e-292	1.47741e-287	0.294	0.062
ENSG00000222041	CYTOR	0.569677	8.35903e-222	3.56421e-217	0.175	0.019
ENSG00000162434	JAK1	0.569475	0	0	0.421	0.13
ENSG00000091136	LAMB1	0.568324	1.11304e-291	4.74588e-287	0.312	0.074
ENSG00000231925	TAPBP	0.567461	1.98127e-281	8.44795e-277	0.285	0.061
ENSG00000231721	LINC-PINT	0.566014	9.0357e-161	3.85273e-156	0.179	0.036
ENSG00000148339	SLC25A25	0.564892	9.75331e-303	4.15871e-298	0.241	0.033
ENSG00000100664	EIF5	0.564436	0	0	0.552	0.24
ENSG00000067048	DDX3Y	0.561076	1.03487e-300	4.41258e-296	0.239	0.035
ENSG00000213719	CLIC1	0.557368	0	0	0.486	0.187
ENSG00000185551	NR2F2	0.554687	0	0	0.42	0.122
ENSG00000128272	ATF4	0.554686	0	0	0.355	0.087
ENSG00000211677	IGLC2	0.553788	7.16952e-29	3.05701e-24	0.015	0
ENSG00000140575	IQGAP1	0.553524	5.55359e-262	2.368e-257	0.274	0.06
ENSG00000205795	CYS1	0.552722	0	0	0.407	0.125
ENSG00000106077	ABHD11	0.549978	6.1565e-270	2.62507e-265	0.237	0.037
ENSG00000141551	CSNK1D	0.549114	3.15194e-272	1.34396e-267	0.259	0.049
ENSG00000118058	KMT2A	0.547409	1.19998e-261	5.11659e-257	0.251	0.046
ENSG00000188994	ZNF292	0.546499	4.59306e-279	1.95843e-274	0.277	0.059
ENSG00000174574	AKIRIN1	0.546256	6.02467e-305	2.56886e-300	0.287	0.059
ENSG00000119888	EPCAM	0.546099	0	0	0.503	0.201
ENSG00000018189	RUFY3	0.545382	1.83788e-283	7.83654e-279	0.284	0.061
ENSG00000189159	JPT1	0.544816	2.29062e-232	9.76698e-228	0.237	0.048
ENSG00000198914	POU3F3	0.544554	9.83559e-256	4.1938e-251	0.24	0.045
ENSG00000181467	RAP2B	0.543687	1.51904e-217	6.47704e-213	0.188	0.026
ENSG00000149273	RPS3	0.543089	2.08591e-154	8.89413e-150	0.754	0.535
ENSG00000167658	EEF2	0.543024	2.23714e-261	9.53895e-257	0.697	0.396
ENSG00000215301	DDX3X	0.542867	0	0	0.435	0.15
ENSG00000107249	GLIS3	0.542518	4.58124e-280	1.9534e-275	0.251	0.042
ENSG00000211896	IGHG1	0.541671	1.06705e-19	4.54981e-15	0.01	0
ENSG00000023287	RB1CC1	0.540798	0	0	0.335	0.078
ENSG00000119917	IFIT3	0.538279	2.20836e-154	9.41622e-150	0.156	0.027
ENSG00000183696	UPP1	0.534877	7.48878e-132	3.19314e-127	0.137	0.024
ENSG00000069399	BCL3	0.534722	1.36677e-272	5.82778e-268	0.191	0.015
ENSG00000170144	HNRNPA3	0.534659	0	0	0.444	0.148
ENSG00000177426	TGIF1	0.53229	0	0	0.302	0.061
ENSG00000139218	SCAF11	0.531812	0	0	0.408	0.116
ENSG00000099250	NRP1	0.531648	0	0	0.311	0.062
ENSG00000066933	MYO9A	0.530875	1.82468e-236	7.78026e-232	0.272	0.067
ENSG00000158710	TAGLN2	0.530646	2.83583e-229	1.20917e-224	0.302	0.091
ENSG00000198743	SLC5A3	0.529635	5.31785e-240	2.26748e-235	0.242	0.051
ENSG00000135404	CD63	0.528624	1.4458e-240	6.16476e-236	0.656	0.373
ENSG00000272888	CHASERR	0.526676	7.79629e-272	3.32426e-267	0.353	0.11
ENSG00000011198	ABHD5	0.526201	1.70547e-266	7.27195e-262	0.249	0.048
ENSG00000130202	NECTIN2	0.525042	4.12947e-286	1.76077e-281	0.25	0.041
ENSG00000223865	HLA-DPB1	0.524844	4.32077e-108	1.84233e-103	0.149	0.04
ENSG00000177425	PAWR	0.52344	0	0	0.325	0.08
ENSG00000132424	PNISR	0.522539	8.51478e-236	3.63062e-231	0.346	0.118
ENSG00000168140	VASN	0.521928	8.93707e-242	3.81068e-237	0.186	0.02
ENSG00000011304	PTBP1	0.521894	0	0	0.339	0.08
ENSG00000166326	TRIM44	0.521815	0	0	0.352	0.096
ENSG00000134884	ARGLU1	0.521525	1.31686e-206	5.61495e-202	0.285	0.088
ENSG00000244754	N4BP2L2	0.519931	0	0	0.426	0.148
ENSG00000198604	BAZ1A	0.519923	7.24074e-217	3.08738e-212	0.181	0.022
ENSG00000135968	GCC2	0.519777	0	0	0.384	0.109
ENSG00000167701	GPT	0.519473	1.00978e-123	4.30559e-119	0.136	0.027
ENSG00000164190	NIPBL	0.519379	2.6623e-275	1.13518e-270	0.279	0.061
ENSG00000172005	MAL	0.519064	8.28897e-102	3.53433e-97	0.188	0.066
ENSG00000162909	CAPN2	0.518443	3.87728e-242	1.65323e-237	0.245	0.052
ENSG00000124614	RPS10	0.518302	0	0	0.446	0.158
ENSG00000108107	RPL28	0.51799	1.02113e-111	4.354e-107	0.836	0.689
ENSG00000285437	POLR2J3.1	0.51783	5.61539e-170	2.39435e-165	0.19	0.038
ENSG00000104964	TLE5	0.517541	2.58093e-266	1.10048e-261	0.32	0.091
ENSG00000186594	MIR22HG	0.516386	2.05841e-215	8.77684e-211	0.209	0.04
ENSG00000204569	PPP1R10	0.515644	1.16324e-230	4.95995e-226	0.302	0.09
ENSG00000157557	ETS2	0.515304	4.40094e-252	1.87652e-247	0.258	0.056
ENSG00000280138	ENSG00000280138	0.515107	3.20347e-153	1.36593e-148	0.173	0.035
ENSG00000143514	TP53BP2	0.514888	1.08338e-205	4.6194e-201	0.193	0.031
ENSG00000106066	CPVL	0.514877	1.2829e-160	5.47014e-156	0.228	0.064
ENSG00000136826	KLF4	0.514631	5.59782e-217	2.38686e-212	0.197	0.031
ENSG00000135541	AHI1	0.514448	3.45568e-139	1.47347e-134	0.184	0.046
ENSG00000140403	DNAJA4	0.514121	1.04162e-237	4.44137e-233	0.172	0.016
ENSG00000173575	CHD2	0.513398	1.54165e-233	6.57342e-229	0.243	0.05
ENSG00000116350	SRSF4	0.512007	1.1638e-225	4.96232e-221	0.247	0.055
ENSG00000136238	RAC1	0.511147	0	0	0.583	0.26
ENSG00000100243	CYB5R3	0.510795	0	0	0.32	0.074
ENSG00000197324	LRP10	0.509786	0	0	0.31	0.07
ENSG00000245694	CRNDE	0.509735	4.12679e-182	1.75962e-177	0.141	0.015
ENSG00000021355	SERPINB1	0.508302	4.56141e-244	1.94494e-239	0.274	0.068
ENSG00000002586	CD99	0.507702	4.82588e-221	2.05771e-216	0.229	0.049
ENSG00000131018	SYNE1	0.50639	7.33067e-259	3.12573e-254	0.326	0.098
ENSG00000172175	MALT1	0.505917	3.54135e-240	1.51e-235	0.226	0.04
ENSG00000151914	DST	0.505439	0	1.44945e-306	0.321	0.078
ENSG00000156510	HKDC1	0.503581	3.02466e-238	1.28968e-233	0.173	0.015
ENSG00000168137	SETD5	0.503269	1.79981e-267	7.67422e-263	0.256	0.051
ENSG00000185499	MUC1	0.503056	4.49335e-80	1.91592e-75	0.114	0.029
ENSG00000110492	MDK	0.502962	9.49458e-189	4.04839e-184	0.169	0.024
ENSG00000115221	ITGB6	0.502292	2.3174e-123	9.88116e-119	0.115	0.016
ENSG00000122861	PLAU	0.501982	1.2809e-99	5.46162e-95	0.092	0.013
ENSG00000148926	ADM	0.501954	1.74798e-240	7.45319e-236	0.206	0.032
ENSG00000175130	MARCKSL1	0.501824	5.0279e-153	2.14385e-148	0.159	0.028
ENSG00000100345	MYH9	0.499619	2.90446e-297	1.23843e-292	0.33	0.09
ENSG00000117139	KDM5B	0.499467	1.79017e-233	7.63312e-229	0.22	0.039
ENSG00000159128	IFNGR2	0.498528	4.01902e-258	1.71367e-253	0.222	0.036
ENSG00000055609	KMT2C	0.497673	6.37878e-235	2.71985e-230	0.275	0.07
ENSG00000131504	DIAPH1	0.497504	2.62143e-274	1.11775e-269	0.26	0.051
ENSG00000114867	EIF4G1	0.496766	0	0	0.299	0.063
ENSG00000038219	BOD1L1	0.495203	5.76433e-274	2.45785e-269	0.285	0.066
ENSG00000136068	FLNB	0.494198	1.98889e-223	8.48041e-219	0.242	0.053
ENSG00000133020	MYH8	0.492825	1.26509e-153	5.39424e-149	0.102	0.006
ENSG00000102804	TSC22D1	0.492019	2.77858e-244	1.18476e-239	0.401	0.16
ENSG00000230202	ENSG00000230202	0.491283	1.12183e-233	4.78339e-229	0.121	0.002
ENSG00000136938	ANP32B	0.491258	2.64644e-283	1.12842e-278	0.33	0.094
ENSG00000054598	FOXC1	0.491218	6.06272e-223	2.58508e-218	0.205	0.036
ENSG00000104131	EIF3J	0.490797	4.8386e-304	2.06313e-299	0.323	0.084
ENSG00000164830	OXR1	0.490644	2.71194e-223	1.15634e-218	0.231	0.048
ENSG00000092010	PSME1	0.489732	0	0	0.482	0.183
ENSG00000077150	NFKB2	0.488009	8.93455e-182	3.8096e-177	0.155	0.019
ENSG00000166145	SPINT1	0.487869	8.45388e-248	3.60465e-243	0.245	0.048
ENSG00000184545	DUSP8	0.487732	1.67331e-240	7.13482e-236	0.183	0.018
ENSG00000132341	RAN	0.487261	0	0	0.46	0.175
ENSG00000164442	CITED2	0.486978	0	0	0.362	0.099
ENSG00000141867	BRD4	0.486948	1.14736e-291	4.89221e-287	0.316	0.082
ENSG00000100557	CCDC198	0.486129	0	0	0.414	0.128
ENSG00000052795	FNIP2	0.485098	0	0	0.367	0.102
ENSG00000099204	ABLIM1	0.484657	5.51292e-266	2.35066e-261	0.315	0.089
ENSG00000120709	FAM53C	0.484496	4.68184e-212	1.99629e-207	0.181	0.024
ENSG00000198431	TXNRD1	0.484464	7.71905e-219	3.29133e-214	0.229	0.05
ENSG00000076604	TRAF4	0.484347	1.85158e-242	7.89494e-238	0.223	0.038
ENSG00000100201	DDX17	0.483813	0	0	0.545	0.211
ENSG00000048649	RSF1	0.482469	8.31917e-266	3.54721e-261	0.275	0.063
ENSG00000173193	PARP14	0.48037	6.26857e-206	2.67286e-201	0.218	0.046
ENSG00000172270	BSG	0.480222	0	0	0.526	0.208
ENSG00000261618	LINC02605	0.480075	2.48678e-186	1.06034e-181	0.113	0.004
ENSG00000165494	PCF11	0.478684	6.89828e-195	2.94136e-190	0.21	0.045
ENSG00000083720	OXCT1	0.476521	6.6996e-202	2.85664e-197	0.17	0.023
ENSG00000243927	MRPS6	0.476414	1.84047e-206	7.84756e-202	0.294	0.099
ENSG00000171456	ASXL1	0.47641	6.05212e-199	2.58056e-194	0.211	0.044
ENSG00000114019	AMOTL2	0.474173	0	0	0.299	0.061
ENSG00000144746	ARL6IP5	0.473844	0	0	0.378	0.108
ENSG00000165949	IFI27	0.473768	2.62671e-37	1.12e-32	0.076	0.03
ENSG00000231389	HLA-DPA1	0.472866	5.08918e-114	2.16998e-109	0.151	0.039
ENSG00000163874	ZC3H12A	0.472488	2.32807e-210	9.92665e-206	0.165	0.017
ENSG00000134186	PRPF38B	0.471104	1.74353e-229	7.43423e-225	0.237	0.05
ENSG00000136758	YME1L1	0.470154	3.52447e-282	1.5028e-277	0.327	0.095
ENSG00000196154	S100A4	0.469777	4.32511e-52	1.84418e-47	0.069	0.016
ENSG00000179134	SAMD4B	0.46933	5.5387e-251	2.36164e-246	0.227	0.04
ENSG00000185222	TCEAL9	0.468368	4.42749e-264	1.88784e-259	0.346	0.113
ENSG00000083857	FAT1	0.467973	0	0	0.33	0.086
ENSG00000112499	SLC22A2	0.467493	1.75479e-256	7.48223e-252	0.455	0.195
ENSG00000092841	MYL6	0.466424	9.74068e-167	4.15333e-162	0.733	0.498
ENSG00000142910	TINAGL1	0.466057	6.70358e-246	2.85834e-241	0.247	0.053
ENSG00000288899	ENSG00000288899	0.465213	1.12018e-218	4.77633e-214	0.189	0.028
ENSG00000065526	SPEN	0.465052	7.47326e-218	3.18652e-213	0.242	0.057
ENSG00000148175	STOM	0.464478	0	0	0.396	0.123
ENSG00000141027	NCOR1	0.464185	3.36427e-275	1.43449e-270	0.317	0.088
ENSG00000161016	RPL8	0.463802	5.74523e-99	2.44971e-94	0.823	0.681
ENSG00000198832	SELENOM	0.463079	7.11147e-170	3.03226e-165	0.212	0.056
ENSG00000171604	CXXC5	0.462883	0	0	0.342	0.089
ENSG00000020577	SAMD4A	0.462768	2.75372e-218	1.17416e-213	0.2	0.032
ENSG00000110917	MLEC	0.461366	0	0	0.436	0.142
ENSG00000073614	KDM5A	0.459303	1.38837e-239	5.91986e-235	0.235	0.048
ENSG00000189060	H1-0	0.45894	1.73639e-172	7.40377e-168	0.198	0.047
ENSG00000214944	ARHGEF28	0.458839	0	0	0.307	0.072
ENSG00000153914	SREK1	0.457903	6.5502e-199	2.79294e-194	0.236	0.059
ENSG00000069849	ATP1B3	0.457267	3.55143e-182	1.51429e-177	0.204	0.047
ENSG00000135373	EHF	0.45722	1.61335e-110	6.87917e-106	0.096	0.011
ENSG00000136111	TBC1D4	0.457086	8.82263e-210	3.76188e-205	0.174	0.023
ENSG00000003756	RBM5	0.456911	6.98946e-203	2.98023e-198	0.213	0.045
ENSG00000121274	TENT4B	0.456725	0	0	0.24	0.035
ENSG00000159200	RCAN1	0.45591	2.62497e-233	1.11926e-228	0.261	0.068
ENSG00000013441	CLK1	0.455841	6.58636e-225	2.80836e-220	0.233	0.05
ENSG00000089737	DDX24	0.454491	0	0	0.462	0.173
ENSG00000166233	ARIH1	0.452913	1.3132e-290	5.59935e-286	0.24	0.041
ENSG00000157601	MX1	0.451778	3.90458e-159	1.66487e-154	0.154	0.025
ENSG00000165280	VCP	0.451652	0	0	0.346	0.097
ENSG00000099783	HNRNPM	0.451494	0	0	0.392	0.127
ENSG00000161547	SRSF2	0.451455	2.62806e-271	1.12058e-266	0.337	0.105
ENSG00000196230	TUBB	0.451446	5.80435e-258	2.47492e-253	0.331	0.106
ENSG00000175505	CLCF1	0.451127	8.64218e-186	3.68494e-181	0.158	0.02
ENSG00000181885	CLDN7	0.450784	1.19246e-196	5.08454e-192	0.231	0.059
ENSG00000114353	GNAI2	0.450415	3.15705e-244	1.34614e-239	0.269	0.069
ENSG00000119335	SET	0.449635	0	0	0.533	0.214
ENSG00000111642	CHD4	0.449274	1.70599e-239	7.27419e-235	0.247	0.055
ENSG00000187608	ISG15	0.449262	3.15746e-130	1.34631e-125	0.13	0.021
ENSG00000084234	APLP2	0.449169	0	0	0.578	0.271
ENSG00000116539	ASH1L	0.449056	1.34515e-277	5.73559e-273	0.335	0.101
ENSG00000197746	PSAP	0.448055	0	0	0.558	0.227
ENSG00000188290	HES4	0.447997	3.35775e-108	1.43171e-103	0.12	0.023
ENSG00000169871	TRIM56	0.44763	1.9371e-195	8.2596e-191	0.203	0.04
ENSG00000197321	SVIL	0.447093	1.90366e-212	8.11702e-208	0.231	0.053
ENSG00000172757	CFL1	0.446643	0	1.07405e-307	0.623	0.313
ENSG00000025708	TYMP	0.446083	8.44454e-154	3.60067e-149	0.182	0.042
ENSG00000086062	B4GALT1	0.44537	0	0	0.286	0.058
ENSG00000158089	GALNT14	0.445125	1.90466e-245	8.12129e-241	0.246	0.054
ENSG00000164111	ANXA5	0.444307	5.25978e-285	2.24272e-280	0.419	0.159
ENSG00000134333	LDHA	0.444223	1.06452e-256	4.53901e-252	0.47	0.21
ENSG00000074800	ENO1	0.444157	1.12212e-273	4.78459e-269	0.621	0.328
ENSG00000152795	HNRNPDL	0.444081	0	0	0.453	0.174
ENSG00000126603	GLIS2	0.444037	8.87713e-255	3.78512e-250	0.211	0.032
ENSG00000104852	SNRNP70	0.443124	2.90221e-184	1.23747e-179	0.252	0.077
ENSG00000188643	S100A16	0.44278	8.4848e-238	3.61783e-233	0.305	0.094
ENSG00000153113	CAST	0.442458	0	0	0.464	0.178
ENSG00000139146	SINHCAF	0.441363	9.8972e-195	4.22007e-190	0.218	0.049
ENSG00000142627	EPHA2	0.441327	1.34396e-185	5.73051e-181	0.149	0.016
ENSG00000138166	DUSP5	0.441034	9.00224e-159	3.83846e-154	0.144	0.02
ENSG00000132823	OSER1	0.440467	2.57978e-267	1.09999e-262	0.232	0.044
ENSG00000160932	LY6E	0.440383	1.99047e-270	8.48716e-266	0.331	0.104
ENSG00000166165	CKB	0.440262	2.10469e-192	8.97419e-188	0.285	0.101
ENSG00000091527	CDV3	0.439064	0	4.72777e-304	0.338	0.096
ENSG00000032219	ARID4A	0.438911	4.918e-198	2.09699e-193	0.227	0.054
ENSG00000126247	CAPNS1	0.438387	0	0	0.385	0.12
ENSG00000099875	MKNK2	0.437631	9.31911e-270	3.97358e-265	0.244	0.047
ENSG00000277443	MARCKS	0.436776	1.84556e-137	7.8693e-133	0.161	0.035
ENSG00000161013	MGAT4B	0.43662	2.8418e-277	1.21171e-272	0.25	0.05
ENSG00000144677	CTDSPL	0.43588	4.3609e-252	1.85945e-247	0.251	0.056
ENSG00000006652	IFRD1	0.435429	9.31216e-199	3.97061e-194	0.205	0.042
ENSG00000182809	CRIP2	0.435106	6.86028e-90	2.92515e-85	0.139	0.04
ENSG00000109320	NFKB1	0.433697	2.16852e-229	9.24634e-225	0.212	0.038
ENSG00000169155	ZBTB43	0.433371	7.49821e-225	3.19716e-220	0.192	0.029
ENSG00000204264	PSMB8	0.43327	1.98911e-192	8.48139e-188	0.201	0.042
ENSG00000011114	BTBD7	0.433017	3.40364e-287	1.45128e-282	0.272	0.06
ENSG00000256870	SLC5A8	0.432306	3.67541e-204	1.56716e-199	0.127	0.006
ENSG00000152818	UTRN	0.431701	7.84785e-137	3.34624e-132	0.155	0.034
ENSG00000100650	SRSF5	0.431514	6.57925e-265	2.80533e-260	0.452	0.194
ENSG00000133321	PLAAT4	0.431259	6.58145e-207	2.80627e-202	0.297	0.104
ENSG00000109332	UBE2D3	0.430869	0	0	0.551	0.236
ENSG00000260032	NORAD	0.430596	0	0	0.419	0.142
ENSG00000196924	FLNA	0.429807	2.89477e-127	1.2343e-122	0.165	0.042
ENSG00000204628	RACK1	0.429049	4.52746e-123	1.93046e-118	0.78	0.582
ENSG00000108106	UBE2S	0.428267	1.10982e-144	4.73216e-140	0.159	0.032
ENSG00000173812	EIF1	0.427608	1.17169e-102	4.99597e-98	0.829	0.668
ENSG00000112378	PERP	0.427195	9.1531e-148	3.90279e-143	0.172	0.039
ENSG00000100354	TNRC6B	0.425923	0	0	0.35	0.103
ENSG00000144136	SLC20A1	0.425215	4.2313e-189	1.80418e-184	0.164	0.023
ENSG00000120071	KANSL1	0.425159	3.40736e-208	1.45286e-203	0.219	0.049
ENSG00000103275	UBE2I	0.424921	1.06993e-232	4.56205e-228	0.271	0.074
ENSG00000115977	AAK1	0.42486	1.57751e-272	6.72633e-268	0.325	0.098
ENSG00000146674	IGFBP3	0.424504	2.13535e-73	9.10492e-69	0.085	0.017
ENSG00000288701	PRRC2B	0.424254	6.20856e-238	2.64727e-233	0.249	0.059
ENSG00000160633	SAFB	0.424202	6.51019e-197	2.77588e-192	0.191	0.036
ENSG00000135744	AGT	0.424001	5.74554e-225	2.44984e-220	0.233	0.055
ENSG00000137575	SDCBP	0.422997	2.22678e-292	9.49478e-288	0.332	0.1
ENSG00000166794	PPIB	0.422976	0	0	0.495	0.203
ENSG00000164463	CREBRF	0.422055	2.62125e-304	1.11768e-299	0.291	0.07
ENSG00000197694	SPTAN1	0.421955	3.19816e-247	1.36367e-242	0.256	0.06
ENSG00000138448	ITGAV	0.421893	2.31728e-298	9.88065e-294	0.282	0.065
ENSG00000172354	GNB2	0.42187	2.76305e-278	1.17814e-273	0.298	0.081
ENSG00000003436	TFPI	0.42167	1.94047e-285	8.27399e-281	0.328	0.097
ENSG00000196843	ARID5A	0.421274	2.26913e-179	9.67536e-175	0.131	0.011
ENSG00000213928	IRF9	0.42122	1.10538e-134	4.71321e-130	0.133	0.021
ENSG00000108848	LUC7L3	0.421105	2.04643e-296	8.72578e-292	0.349	0.107
ENSG00000135127	BICDL1	0.420431	7.29909e-203	3.11226e-198	0.221	0.053
ENSG00000185215	TNFAIP2	0.420264	5.78399e-145	2.46624e-140	0.145	0.025
ENSG00000135269	TES	0.419373	3.79417e-199	1.6178e-194	0.177	0.027
ENSG00000113712	CSNK1A1	0.419037	8.58232e-234	3.65941e-229	0.26	0.067
ENSG00000138821	SLC39A8	0.417705	5.0341e-197	2.14649e-192	0.141	0.013
ENSG00000158195	WASF2	0.416754	2.88447e-240	1.22991e-235	0.284	0.081
ENSG00000178951	ZBTB7A	0.416428	1.01789e-203	4.3402e-199	0.22	0.05
ENSG00000078674	PCM1	0.41346	1.1369e-258	4.84765e-254	0.286	0.075
ENSG00000034677	RNF19A	0.41293	5.76324e-285	2.45739e-280	0.322	0.094
ENSG00000095951	HIVEP1	0.411588	4.72051e-170	2.01278e-165	0.169	0.03
ENSG00000178053	MLF1	0.411572	4.39983e-192	1.87604e-187	0.193	0.039
ENSG00000164543	STK17A	0.411509	1.7646e-181	7.52408e-177	0.164	0.024
ENSG00000176915	ANKLE2	0.411314	3.42553e-229	1.46061e-224	0.208	0.037
ENSG00000177410	ZFAS1	0.410994	2.83406e-308	1.20841e-303	0.49	0.208
ENSG00000008294	SPAG9	0.410864	6.18735e-298	2.63823e-293	0.451	0.181
ENSG00000018408	WWTR1	0.410859	0	0	0.348	0.098
ENSG00000086300	SNX10	0.41083	7.15116e-210	3.04918e-205	0.209	0.042
ENSG00000115641	FHL2	0.410807	3.19927e-119	1.36414e-114	0.116	0.018
ENSG00000130164	LDLR	0.410721	1.30237e-148	5.55319e-144	0.136	0.02
ENSG00000181222	POLR2A	0.410682	2.35435e-191	1.00387e-186	0.199	0.042
ENSG00000168439	STIP1	0.410593	5.45428e-295	2.32565e-290	0.238	0.041
ENSG00000114115	RBP1	0.41048	3.71475e-91	1.58393e-86	0.092	0.015
ENSG00000063177	RPL18	0.409605	1.01101e-117	4.31084e-113	0.773	0.587
ENSG00000112902	SEMA5A	0.409472	6.48796e-246	2.7664e-241	0.267	0.07
ENSG00000164893	SLC7A13	0.408433	3.22925e-134	1.37692e-129	0.093	0.006
ENSG00000170759	KIF5B	0.408365	0	5.0393e-306	0.338	0.097
ENSG00000135720	DYNC1LI2	0.407996	3.12618e-264	1.33297e-259	0.299	0.086
ENSG00000117632	STMN1	0.407965	8.42038e-190	3.59036e-185	0.31	0.118
ENSG00000137267	TUBB2A	0.407769	7.48689e-161	3.19234e-156	0.173	0.035
ENSG00000198796	ALPK2	0.407482	6.91529e-133	2.94861e-128	0.139	0.025
ENSG00000067900	ROCK1	0.406928	1.28368e-254	5.47348e-250	0.253	0.057
ENSG00000100300	TSPO	0.406739	3.20238e-194	1.36546e-189	0.248	0.073
ENSG00000231074	HCG18	0.406738	5.58552e-159	2.38161e-154	0.177	0.038
ENSG00000093010	COMT	0.405682	2.81554e-209	1.20052e-204	0.228	0.055
ENSG00000141682	PMAIP1	0.405578	2.3377e-135	9.96773e-131	0.11	0.012
ENSG00000119801	YPEL5	0.405524	7.5111e-294	3.20266e-289	0.355	0.115
ENSG00000119537	KDSR	0.405034	2.94302e-301	1.25487e-296	0.284	0.066
ENSG00000168615	ADAM9	0.404894	0	0	0.248	0.042
ENSG00000135048	CEMIP2	0.40456	4.8731e-122	2.07784e-117	0.147	0.033
ENSG00000187098	MITF	0.403797	5.29761e-302	2.25885e-297	0.244	0.044
ENSG00000151150	ANK3	0.403772	0	0	0.407	0.135
ENSG00000197081	IGF2R	0.403498	2.46151e-278	1.04956e-273	0.28	0.068
ENSG00000147274	RBMX	0.402854	1.45955e-278	6.22338e-274	0.323	0.096
ENSG00000123975	CKS2	0.402631	5.34788e-236	2.28028e-231	0.21	0.041
ENSG00000241878	PISD	0.402283	2.61886e-168	1.11665e-163	0.16	0.026
ENSG00000178078	STAP2	0.401081	1.0547e-163	4.49712e-159	0.176	0.037
ENSG00000143549	TPM3	0.401081	0	0	0.416	0.145
ENSG00000104067	TJP1	0.401072	1.46116e-274	6.23023e-270	0.266	0.062
ENSG00000118508	RAB32	0.401023	2.60977e-217	1.11278e-212	0.232	0.057
ENSG00000147649	MTDH	0.400971	0	0	0.41	0.136
ENSG00000124171	PARD6B	0.399267	0	0	0.375	0.118
ENSG00000049618	ARID1B	0.398197	1.55446e-168	6.62806e-164	0.228	0.067
ENSG00000204574	ABCF1	0.398058	2.91992e-233	1.24503e-228	0.259	0.069
ENSG00000142937	RPS8	0.397462	4.05543e-60	1.72919e-55	0.84	0.759
ENSG00000150687	PRSS23	0.396966	9.59812e-126	4.09254e-121	0.124	0.02
ENSG00000135046	ANXA1	0.396879	6.38101e-80	2.7208e-75	0.113	0.032
ENSG00000153147	SMARCA5	0.396392	5.43328e-256	2.31669e-251	0.29	0.081
ENSG00000105976	MET	0.396091	1.18532e-285	5.05408e-281	0.296	0.078
ENSG00000186591	UBE2H	0.395526	0	0	0.342	0.099
ENSG00000188529	SRSF10	0.395471	2.92221e-246	1.246e-241	0.305	0.096
ENSG00000169991	IFFO2	0.395382	3.24153e-193	1.38216e-188	0.14	0.012
ENSG00000136997	MYC	0.395127	3.23757e-168	1.38047e-163	0.146	0.02
ENSG00000163938	GNL3	0.394627	6.68359e-134	2.84982e-129	0.143	0.027
ENSG00000104341	LAPTM4B	0.394373	2.19538e-220	9.36089e-216	0.236	0.058
ENSG00000049656	CLPTM1L	0.393926	0	3.61099e-307	0.306	0.079
ENSG00000116754	SRSF11	0.393325	2.73356e-282	1.16556e-277	0.36	0.122
ENSG00000114354	TFG	0.393288	2.50179e-215	1.06674e-210	0.269	0.08
ENSG00000149591	TAGLN	0.393132	2.59682e-33	1.10726e-28	0.06	0.021
ENSG00000067334	DNTTIP2	0.391526	9.24104e-202	3.94029e-197	0.207	0.045
ENSG00000137776	SLTM	0.391321	4.43074e-269	1.88922e-264	0.31	0.09
ENSG00000159840	ZYX	0.391268	3.45255e-168	1.47213e-163	0.168	0.029
ENSG00000196199	MPHOSPH8	0.391236	6.07286e-240	2.58941e-235	0.307	0.099
ENSG00000120705	ETF1	0.390634	2.41945e-299	1.03163e-294	0.269	0.059
ENSG00000118816	CCNI	0.390109	4.28542e-272	1.82726e-267	0.598	0.315
ENSG00000232110	ENSG00000232110	0.389818	1.1627e-165	4.95765e-161	0.13	0.013
ENSG00000142864	SERBP1	0.389686	0	0	0.537	0.22
ENSG00000112110	MRPL18	0.389475	0	0	0.376	0.118
ENSG00000134686	PHC2	0.389315	1.19122e-235	5.07926e-231	0.219	0.045
ENSG00000188229	TUBB4B	0.389222	6.75976e-295	2.88229e-290	0.476	0.206
ENSG00000046651	OFD1	0.388834	6.35369e-144	2.70915e-139	0.168	0.038
ENSG00000166913	YWHAB	0.387904	0	0	0.574	0.266
ENSG00000163466	ARPC2	0.387541	7.75609e-284	3.30712e-279	0.431	0.176
ENSG00000050405	LIMA1	0.387292	2.74095e-171	1.16871e-166	0.19	0.044
ENSG00000135480	KRT7	0.387119	2.88734e-83	1.23113e-78	0.14	0.045
ENSG00000007001	UPP2	0.386861	2.21931e-102	9.46292e-98	0.096	0.015
ENSG00000152492	CCDC50	0.386247	3.86276e-245	1.64704e-240	0.282	0.082
ENSG00000130844	ZNF331	0.385906	3.5683e-85	1.52149e-80	0.096	0.019
ENSG00000166900	STX3	0.385587	0	0	0.343	0.09
ENSG00000160570	DEDD2	0.385419	2.34953e-219	1.00181e-214	0.176	0.023
ENSG00000275023	MLLT6	0.385248	9.6097e-200	4.09748e-195	0.201	0.044
ENSG00000124422	USP22	0.385	0	0	0.305	0.078
ENSG00000196975	ANXA4	0.384617	2.28212e-286	9.73075e-282	0.412	0.16
ENSG00000170525	PFKFB3	0.3846	1.81919e-144	7.75685e-140	0.107	0.01
ENSG00000197102	DYNC1H1	0.384191	6.62065e-291	2.82298e-286	0.333	0.102
ENSG00000029363	BCLAF1	0.384158	1.36592e-255	5.82415e-251	0.264	0.067
ENSG00000135916	ITM2C	0.383926	2.59301e-195	1.10563e-190	0.205	0.046
ENSG00000272886	DCP1A	0.383776	1.28843e-205	5.49374e-201	0.176	0.027
ENSG00000065978	YBX1	0.383496	1.11865e-300	4.7698e-296	0.579	0.287
ENSG00000127616	SMARCA4	0.383066	1.25846e-216	5.36596e-212	0.212	0.043
ENSG00000205937	RNPS1	0.382902	2.14839e-247	9.16052e-243	0.258	0.066
ENSG00000277639	ENSG00000277639	0.382849	8.8219e-124	3.76157e-119	0.124	0.022
ENSG00000013364	MVP	0.382497	2.06029e-280	8.78489e-276	0.286	0.074
ENSG00000083168	KAT6A	0.382363	3.94129e-217	1.68053e-212	0.195	0.035
ENSG00000180817	PPA1	0.382202	1.26965e-287	5.41368e-283	0.422	0.167
ENSG00000171451	DSEL	0.382067	8.94596e-202	3.81447e-197	0.194	0.038
ENSG00000120438	TCP1	0.381383	0	0	0.398	0.129
ENSG00000171729	TMEM51	0.381294	2.66058e-170	1.13445e-165	0.162	0.026
ENSG00000204580	DDR1	0.380619	7.56281e-171	3.22471e-166	0.172	0.032
ENSG00000136603	SKIL	0.380583	1.20633e-211	5.14366e-207	0.239	0.063
ENSG00000109861	CTSC	0.380181	5.05771e-302	2.15656e-297	0.465	0.194
ENSG00000152104	PTPN14	0.380144	2.44614e-209	1.04301e-204	0.203	0.041
ENSG00000104218	CSPP1	0.3801	5.35777e-209	2.2845e-204	0.244	0.065
ENSG00000171791	BCL2	0.380053	8.25975e-216	3.52188e-211	0.238	0.06
ENSG00000235750	KIAA0040	0.379657	6.25297e-129	2.6662e-124	0.114	0.015
ENSG00000145734	BDP1	0.378933	8.45601e-223	3.60556e-218	0.228	0.052
ENSG00000131941	RHPN2	0.378592	6.04113e-236	2.57588e-231	0.194	0.03
ENSG00000137076	TLN1	0.378445	3.0312e-265	1.29247e-260	0.297	0.085
ENSG00000188157	AGRN	0.377297	9.69723e-191	4.1348e-186	0.164	0.024
ENSG00000175155	YPEL2	0.376307	7.01221e-187	2.98993e-182	0.228	0.064
ENSG00000181555	SETD2	0.375788	5.58042e-186	2.37944e-181	0.228	0.061
ENSG00000158258	CLSTN2	0.373552	1.2908e-94	5.50383e-90	0.116	0.025
ENSG00000127863	TNFRSF19	0.373336	1.08301e-206	4.61783e-202	0.164	0.022
ENSG00000146247	PHIP	0.373072	1.5192e-230	6.47773e-226	0.226	0.051
ENSG00000114857	NKTR	0.372386	1.73074e-156	7.37971e-152	0.206	0.059
ENSG00000148677	ANKRD1	0.372133	3.30153e-73	1.40774e-68	0.047	0.002
ENSG00000164949	GEM	0.372026	4.99894e-179	2.1315e-174	0.145	0.017
ENSG00000162664	ZNF326	0.371534	1.14604e-222	4.88658e-218	0.208	0.042
ENSG00000169554	ZEB2	0.371425	2.69259e-143	1.14809e-138	0.15	0.029
ENSG00000119729	RHOQ	0.370933	7.06696e-213	3.01328e-208	0.229	0.058
ENSG00000100813	ACIN1	0.370833	4.33027e-199	1.84639e-194	0.2	0.042
ENSG00000163811	WDR43	0.370682	3.86606e-140	1.64845e-135	0.155	0.032
ENSG00000106829	TLE4	0.370516	6.30639e-169	2.68898e-164	0.177	0.038
ENSG00000120616	EPC1	0.370278	4.01767e-195	1.7131e-190	0.226	0.059
ENSG00000102908	NFAT5	0.369458	6.88869e-187	2.93727e-182	0.198	0.044
ENSG00000196235	SUPT5H	0.36922	1.08658e-210	4.63308e-206	0.214	0.048
ENSG00000102317	RBM3	0.368914	1.56069e-287	6.65462e-283	0.356	0.121
ENSG00000107679	PLEKHA1	0.368797	5.82023e-275	2.48169e-270	0.342	0.114
ENSG00000167004	PDIA3	0.368471	7.35244e-301	3.13501e-296	0.397	0.143
ENSG00000030582	GRN	0.368369	5.12182e-274	2.18389e-269	0.335	0.111
ENSG00000179833	SERTAD2	0.368055	1.13096e-217	4.82228e-213	0.185	0.03
ENSG00000165376	CLDN2	0.367127	8.22185e-233	3.50571e-228	0.373	0.151
ENSG00000101460	MAP1LC3A	0.366716	4.57471e-210	1.95061e-205	0.238	0.065
ENSG00000105438	KDELR1	0.366691	0	0	0.451	0.168
ENSG00000136770	DNAJC1	0.366562	9.34642e-215	3.98522e-210	0.243	0.063
ENSG00000163162	RNF149	0.366131	1.07325e-202	4.57624e-198	0.208	0.046
ENSG00000128923	MINDY2	0.366059	1.84028e-145	7.84679e-141	0.175	0.044
ENSG00000101384	JAG1	0.365781	2.07693e-107	8.85584e-103	0.115	0.021
ENSG00000169641	LUZP1	0.365703	3.19495e-157	1.3623e-152	0.177	0.041
ENSG00000078804	TP53INP2	0.36539	8.35368e-212	3.56192e-207	0.165	0.02
ENSG00000182827	ACBD3	0.365288	2.91961e-215	1.24489e-210	0.243	0.065
ENSG00000198492	YTHDF2	0.365204	0	0	0.305	0.077
ENSG00000130254	SAFB2	0.364945	8.30944e-250	3.54306e-245	0.289	0.085
ENSG00000156675	RAB11FIP1	0.364778	2.40536e-174	1.02562e-169	0.223	0.065
ENSG00000166483	WEE1	0.364209	7.12676e-162	3.03878e-157	0.205	0.056
ENSG00000196504	PRPF40A	0.363998	6.38312e-295	2.7217e-290	0.332	0.103
ENSG00000271204	ENSG00000271204	0.363987	7.28683e-95	3.10703e-90	0.092	0.014
ENSG00000124795	DEK	0.363632	5.28879e-257	2.25509e-252	0.348	0.124
ENSG00000128245	YWHAH	0.363454	4.54493e-188	1.93791e-183	0.213	0.054
ENSG00000132780	NASP	0.363262	9.04707e-187	3.85758e-182	0.229	0.065
ENSG00000139116	KIF21A	0.362866	1.62905e-287	6.94611e-283	0.282	0.071
ENSG00000166197	NOLC1	0.362707	2.65235e-249	1.13094e-244	0.196	0.031
ENSG00000059728	MXD1	0.362663	4.11939e-172	1.75647e-167	0.139	0.018
ENSG00000147548	NSD3	0.362388	5.05929e-255	2.15723e-250	0.281	0.079
ENSG00000144283	PKP4	0.362368	1.32224e-300	5.63792e-296	0.311	0.086
ENSG00000123636	BAZ2B	0.362071	2.09699e-198	8.94136e-194	0.206	0.045
ENSG00000125730	C3	0.361723	3.95178e-159	1.685e-154	0.116	0.012
ENSG00000047849	MAP4	0.36169	2.29597e-227	9.7898e-223	0.267	0.077
ENSG00000178381	ZFAND2A	0.361539	4.10192e-190	1.74902e-185	0.164	0.028
ENSG00000143933	CALM2	0.361295	2.14632e-259	9.1517e-255	0.529	0.273
ENSG00000204138	PHACTR4	0.36049	0	0	0.292	0.071
ENSG00000066468	FGFR2	0.359488	5.96637e-182	2.544e-177	0.151	0.019
ENSG00000168028	RPSA	0.359459	6.76098e-181	2.88281e-176	0.678	0.437
ENSG00000112658	SRF	0.359263	7.256e-168	3.09389e-163	0.146	0.02
ENSG00000177733	HNRNPA0	0.359181	3.03127e-219	1.2925e-214	0.272	0.084
ENSG00000095015	MAP3K1	0.359075	1.35246e-209	5.76675e-205	0.193	0.036
ENSG00000173120	KDM2A	0.358029	3.23651e-242	1.38002e-237	0.209	0.039
ENSG00000127666	TICAM1	0.357799	2.58762e-205	1.10334e-200	0.141	0.01
ENSG00000092421	SEMA6A	0.357461	3.71682e-189	1.58481e-184	0.159	0.022
ENSG00000144560	VGLL4	0.35742	1.24e-225	5.28722e-221	0.228	0.053
ENSG00000105568	PPP2R1A	0.357387	0	0	0.359	0.106
ENSG00000131773	KHDRBS3	0.357255	6.49938e-158	2.77127e-153	0.152	0.027
ENSG00000140859	KIFC3	0.35707	1.57534e-180	6.71708e-176	0.185	0.039
ENSG00000109472	CPE	0.357047	1.85369e-134	7.90396e-130	0.107	0.013
ENSG00000150753	CCT5	0.356698	1.00247e-277	4.27443e-273	0.303	0.089
ENSG00000167460	TPM4	0.356695	6.37078e-96	2.71644e-91	0.151	0.049
ENSG00000169045	HNRNPH1	0.35573	1.16204e-236	4.95481e-232	0.328	0.118
ENSG00000162889	MAPKAPK2	0.355421	3.88385e-244	1.65604e-239	0.221	0.046
ENSG00000275410	HNF1B	0.355277	9.68632e-233	4.13015e-228	0.191	0.032
ENSG00000111817	DSE	0.355148	1.45408e-165	6.20003e-161	0.143	0.019
ENSG00000064393	HIPK2	0.355045	0	0	0.403	0.139
ENSG00000198399	ITSN2	0.354999	3.03102e-189	1.2924e-184	0.203	0.05
ENSG00000188906	LRRK2	0.354749	6.0806e-221	2.59271e-216	0.223	0.052
ENSG00000165175	MID1IP1	0.354395	3.65884e-174	1.56009e-169	0.143	0.02
ENSG00000112149	CD83	0.35422	2.70705e-137	1.15426e-132	0.132	0.022
ENSG00000095787	WAC	0.354149	0	0	0.368	0.113
ENSG00000163121	NEURL3	0.352669	5.64962e-161	2.40894e-156	0.123	0.011
ENSG00000100393	EP300	0.35253	2.32399e-209	9.90926e-205	0.211	0.047
ENSG00000131236	CAP1	0.352505	7.58068e-273	3.23233e-268	0.323	0.104
ENSG00000106245	BUD31	0.352452	7.13515e-258	3.04236e-253	0.326	0.11
ENSG00000128739	SNRPN	0.351813	1.21276e-253	5.1711e-249	0.298	0.093
ENSG00000026508	CD44	0.351278	3.82253e-75	1.62989e-70	0.056	0.004
ENSG00000088832	FKBP1A	0.351094	2.77621e-251	1.18375e-246	0.316	0.105
ENSG00000111846	GCNT2	0.35107	1.79164e-136	7.63936e-132	0.152	0.033
ENSG00000228262	LINC01320	0.351066	1.08531e-277	4.62765e-273	0.331	0.107
ENSG00000035403	VCL	0.350551	5.48678e-177	2.33951e-172	0.201	0.05
ENSG00000221963	APOL6	0.350144	1.76019e-249	7.50526e-245	0.211	0.04
ENSG00000168386	FILIP1L	0.350137	4.4933e-91	1.9159e-86	0.106	0.022
ENSG00000123200	ZC3H13	0.350084	2.74151e-168	1.16895e-163	0.204	0.054
ENSG00000182752	PAPPA	0.349518	2.07477e-160	8.84662e-156	0.155	0.027
ENSG00000151748	SAV1	0.349047	3.79478e-192	1.61806e-187	0.183	0.035
ENSG00000176845	METRNL	0.348979	7.65398e-163	3.26358e-158	0.186	0.045
ENSG00000174444	RPL4	0.348949	0	0	0.629	0.322
ENSG00000138079	SLC3A1	0.348439	5.28863e-191	2.25502e-186	0.534	0.297
ENSG00000101294	HM13	0.348327	1.50764e-215	6.42841e-211	0.226	0.056
ENSG00000177666	PNPLA2	0.348003	1.78329e-177	7.60377e-173	0.206	0.052
ENSG00000112739	PRPF4B	0.347835	3.5596e-216	1.51778e-211	0.268	0.082
ENSG00000049860	HEXB	0.347698	2.30938e-270	9.84697e-266	0.231	0.046
ENSG00000140832	MARVELD3	0.347488	7.67601e-165	3.27297e-160	0.174	0.038
ENSG00000169100	SLC25A6	0.347336	1.47775e-263	6.30097e-259	0.644	0.362
ENSG00000143321	HDGF	0.347265	0	0	0.37	0.116
ENSG00000112936	C7	0.347151	2.76327e-56	1.17823e-51	0.03	0
ENSG00000067560	RHOA	0.347127	0	0	0.466	0.191
ENSG00000187555	USP7	0.346997	2.52726e-209	1.0776e-204	0.195	0.039
ENSG00000115524	SF3B1	0.346872	1.00761e-301	4.29635e-297	0.382	0.136
ENSG00000114416	FXR1	0.34639	1.21991e-305	5.20159e-301	0.361	0.122
ENSG00000130766	SESN2	0.346305	3.92938e-181	1.67545e-176	0.174	0.034
ENSG00000188215	DCUN1D3	0.346182	2.22557e-182	9.48962e-178	0.146	0.018
ENSG00000164023	SGMS2	0.345166	7.94716e-233	3.38859e-228	0.213	0.045
ENSG00000166589	CDH16	0.345144	1.50204e-241	6.40456e-237	0.357	0.138
ENSG00000224078	SNHG14	0.345017	2.14769e-264	9.15753e-260	0.313	0.098
ENSG00000186432	KPNA4	0.345002	1.24468e-296	5.30719e-292	0.297	0.082
ENSG00000090621	PABPC4	0.344726	1.87726e-254	8.00445e-250	0.257	0.065
ENSG00000189266	PNRC2	0.34447	1.53758e-287	6.55607e-283	0.348	0.117
ENSG00000125991	ERGIC3	0.343784	0	0	0.329	0.094
ENSG00000204435	CSNK2B	0.342885	4.29477e-298	1.83125e-293	0.362	0.125
ENSG00000070495	JMJD6	0.342415	5.2488e-179	2.23804e-174	0.151	0.023
ENSG00000161249	DMKN	0.342366	7.58826e-81	3.23556e-76	0.134	0.04
ENSG00000165527	ARF6	0.34183	0	9.59358e-307	0.31	0.084
ENSG00000072110	ACTN1	0.34139	1.86304e-143	7.94382e-139	0.162	0.036
ENSG00000108846	ABCC3	0.341348	3.5149e-161	1.49872e-156	0.138	0.018
ENSG00000065135	GNAI3	0.340918	5.38656e-230	2.29678e-225	0.232	0.056
ENSG00000064666	CNN2	0.340613	3.05009e-102	1.30053e-97	0.12	0.025
ENSG00000118689	FOXO3	0.340493	2.84662e-240	1.21377e-235	0.3	0.098
ENSG00000001629	ANKIB1	0.339745	6.52748e-263	2.78325e-258	0.287	0.083
ENSG00000173801	JUP	0.339647	7.77659e-272	3.31586e-267	0.272	0.072
ENSG00000103342	GSPT1	0.339564	1.07591e-245	4.58756e-241	0.288	0.087
ENSG00000100911	PSME2	0.339143	3.16709e-222	1.35041e-217	0.303	0.106
ENSG00000139289	PHLDA1	0.339027	8.42088e-224	3.59058e-219	0.215	0.049
ENSG00000141458	NPC1	0.338792	5.44138e-141	2.32015e-136	0.133	0.02
ENSG00000167604	NFKBID	0.338649	1.48492e-110	6.33154e-106	0.104	0.015
ENSG00000230551	ENSG00000230551	0.338647	1.81473e-144	7.73782e-140	0.137	0.021
ENSG00000086619	ERO1B	0.338459	4.32349e-101	1.84349e-96	0.113	0.023
ENSG00000121671	CRY2	0.338289	9.84961e-163	4.19977e-158	0.154	0.026
ENSG00000142949	PTPRF	0.338278	6.08728e-220	2.59555e-215	0.205	0.041
ENSG00000121774	KHDRBS1	0.338191	0	0	0.404	0.133
ENSG00000100591	AHSA1	0.338027	3.04682e-252	1.29913e-247	0.25	0.063
ENSG00000088367	EPB41L1	0.337773	5.90623e-263	2.51836e-258	0.232	0.049
ENSG00000197822	OCLN	0.337759	8.98602e-181	3.83155e-176	0.165	0.029
ENSG00000204120	GIGYF2	0.33765	1.41208e-212	6.02097e-208	0.207	0.044
ENSG00000163602	RYBP	0.337646	9.99539e-241	4.26193e-236	0.223	0.049
ENSG00000101335	MYL9	0.337612	1.49452e-135	6.37249e-131	0.163	0.043
ENSG00000187837	H1-2	0.337419	2.3644e-184	1.00816e-179	0.265	0.095
ENSG00000143924	EML4	0.337281	7.87438e-248	3.35756e-243	0.258	0.069
ENSG00000162783	IER5	0.336951	6.04215e-72	2.57631e-67	0.079	0.015
ENSG00000158985	CDC42SE2	0.336764	3.04955e-238	1.3003e-233	0.24	0.062
ENSG00000183741	CBX6	0.336577	1.82974e-201	7.80184e-197	0.211	0.05
ENSG00000187109	NAP1L1	0.336435	0	0	0.454	0.182
ENSG00000117472	TSPAN1	0.336344	1.1562e-173	4.92994e-169	0.427	0.219
ENSG00000153250	RBMS1	0.336242	7.04042e-245	3.00196e-240	0.246	0.062
ENSG00000196739	COL27A1	0.336072	1.20563e-206	5.1407e-202	0.185	0.033
ENSG00000129474	AJUBA	0.33587	4.90376e-171	2.09091e-166	0.146	0.02
ENSG00000108510	MED13	0.335527	2.41044e-266	1.02779e-261	0.254	0.062
ENSG00000143761	ARF1	0.335465	0	0	0.426	0.155
ENSG00000141522	ARHGDIA	0.334772	4.03532e-256	1.72062e-251	0.304	0.096
ENSG00000103642	LACTB	0.334513	1.55828e-160	6.64434e-156	0.183	0.047
ENSG00000217128	FNIP1	0.334153	9.49131e-185	4.047e-180	0.193	0.044
ENSG00000101596	SMCHD1	0.334045	3.53928e-139	1.50911e-134	0.164	0.041
ENSG00000182944	EWSR1	0.333836	2.83901e-218	1.21052e-213	0.251	0.072
ENSG00000075413	MARK3	0.333354	2.41933e-188	1.03158e-183	0.216	0.058
ENSG00000167110	GOLGA2	0.333318	2.34709e-193	1.00078e-188	0.204	0.048
ENSG00000144824	PHLDB2	0.332852	3.97092e-299	1.69316e-294	0.289	0.076
ENSG00000087365	SF3B2	0.332112	4.94105e-272	2.10681e-267	0.309	0.095
ENSG00000115464	USP34	0.331875	1.9859e-191	8.46767e-187	0.221	0.061
ENSG00000204385	SLC44A4	0.331814	6.15689e-225	2.62524e-220	0.235	0.061
ENSG00000168710	AHCYL1	0.331461	0	0	0.426	0.157
ENSG00000196576	PLXNB2	0.331302	1.35197e-289	5.76469e-285	0.282	0.074
ENSG00000173473	SMARCC1	0.330957	6.297e-289	2.68498e-284	0.302	0.087
ENSG00000177600	RPLP2	0.33095	2.4976e-109	1.06495e-104	0.781	0.594
ENSG00000012660	ELOVL5	0.330942	1.29105e-262	5.50492e-258	0.23	0.05
ENSG00000067057	PFKP	0.330459	5.74955e-118	2.45155e-113	0.133	0.027
ENSG00000170927	PKHD1	0.330436	3.99025e-280	1.7014e-275	0.306	0.09
ENSG00000117000	RLF	0.330257	3.13732e-156	1.33772e-151	0.145	0.025
ENSG00000164091	WDR82	0.32972	3.54659e-218	1.51223e-213	0.204	0.044
ENSG00000197579	TOPORS	0.329706	7.79374e-222	3.32317e-217	0.215	0.049
ENSG00000118482	PHF3	0.328894	2.31028e-281	9.85079e-277	0.302	0.088
ENSG00000137393	RNF144B	0.328466	3.26666e-114	1.39287e-109	0.101	0.013
ENSG00000135486	HNRNPA1	0.328382	0	0	0.606	0.313
ENSG00000106261	ZKSCAN1	0.327336	1.79331e-277	7.64651e-273	0.279	0.075
ENSG00000109920	FNBP4	0.327176	3.79986e-149	1.62022e-144	0.174	0.043
ENSG00000144224	UBXN4	0.327073	2.37436e-285	1.0124e-280	0.412	0.166
ENSG00000051128	HOMER3	0.327005	1.59601e-164	6.80522e-160	0.194	0.052
ENSG00000173786	CNP	0.326863	2.17242e-206	9.26299e-202	0.19	0.038
ENSG00000163399	ATP1A1	0.326513	1.55027e-276	6.6102e-272	0.566	0.296
ENSG00000164548	TRA2A	0.326374	1.01007e-214	4.30686e-210	0.203	0.044
ENSG00000197879	MYO1C	0.326031	5.56277e-149	2.37191e-144	0.169	0.039
ENSG00000005001	PRSS22	0.325979	1.76042e-88	7.50623e-84	0.069	0.006
ENSG00000115241	PPM1G	0.325689	4.45925e-233	1.90138e-228	0.252	0.069
ENSG00000146223	RPL7L1	0.325503	3.17812e-238	1.35512e-233	0.277	0.084
ENSG00000083799	CYLD	0.32509	1.4489e-194	6.17795e-190	0.179	0.035
ENSG00000155366	RHOC	0.325007	2.28632e-262	9.74863e-258	0.379	0.149
ENSG00000112699	GMDS	0.324758	1.34403e-157	5.73081e-153	0.147	0.027
ENSG00000183864	TOB2	0.324438	4.52203e-238	1.92815e-233	0.258	0.071
ENSG00000101665	SMAD7	0.324433	2.86456e-171	1.22142e-166	0.133	0.014
ENSG00000172466	ZNF24	0.324393	2.09371e-242	8.92739e-238	0.249	0.065
ENSG00000264364	DYNLL2	0.324377	2.82656e-270	1.20522e-265	0.344	0.122
ENSG00000130340	SNX9	0.32398	1.61026e-248	6.86601e-244	0.274	0.079
ENSG00000113916	BCL6	0.323964	2.64969e-194	1.1298e-189	0.133	0.012
ENSG00000233016	SNHG7	0.323959	4.12093e-189	1.75712e-184	0.267	0.094
ENSG00000108679	LGALS3BP	0.323934	4.40174e-225	1.87686e-220	0.244	0.066
ENSG00000154153	RETREG1	0.323887	0	0	0.415	0.16
ENSG00000128342	LIF	0.323817	7.12511e-128	3.03807e-123	0.089	0.006
ENSG00000007062	PROM1	0.323794	6.31771e-80	2.69381e-75	0.1	0.022
ENSG00000122862	SRGN	0.323434	1.11867e-33	4.76989e-29	0.043	0.01
ENSG00000114374	USP9Y	0.323268	4.05198e-217	1.72773e-212	0.178	0.031
ENSG00000182492	BGN	0.323153	8.7217e-58	3.71885e-53	0.058	0.009
ENSG00000097007	ABL1	0.32305	1.66722e-188	7.10887e-184	0.152	0.022
ENSG00000104856	RELB	0.322477	1.84034e-123	7.84704e-119	0.103	0.011
ENSG00000166825	ANPEP	0.322071	1.20669e-152	5.14521e-148	0.451	0.248
ENSG00000084093	REST	0.322058	1.10707e-201	4.72044e-197	0.229	0.063
ENSG00000141441	GAREM1	0.321836	0	0	0.271	0.062
ENSG00000069956	MAPK6	0.321743	6.31942e-216	2.69454e-211	0.208	0.047
ENSG00000108588	CCDC47	0.321666	3.71748e-231	1.5851e-226	0.269	0.079
ENSG00000159674	SPON2	0.321458	2.63596e-85	1.12395e-80	0.101	0.021
ENSG00000141279	NPEPPS	0.321364	5.63959e-253	2.40466e-248	0.264	0.071
ENSG00000106682	EIF4H	0.320936	1.28681e-284	5.48681e-280	0.321	0.1
ENSG00000092148	HECTD1	0.320485	2.03712e-225	8.68609e-221	0.256	0.075
ENSG00000100353	EIF3D	0.320293	4.65199e-239	1.98356e-234	0.287	0.092
ENSG00000144445	KANSL1L	0.32028	1.93814e-254	8.26402e-250	0.235	0.054
ENSG00000273559	CWC25	0.32024	2.49168e-185	1.06243e-180	0.185	0.04
ENSG00000085662	AKR1B1	0.320174	5.95679e-150	2.53991e-145	0.156	0.034
ENSG00000173846	PLK3	0.319588	1.81593e-114	7.74296e-110	0.122	0.022
ENSG00000233429	HOTAIRM1	0.319574	3.16199e-125	1.34824e-120	0.13	0.025
ENSG00000126457	PRMT1	0.319448	2.00134e-182	8.5335e-178	0.216	0.06
ENSG00000074416	MGLL	0.318875	1.18395e-189	5.04823e-185	0.24	0.076
ENSG00000009954	BAZ1B	0.318345	1.08758e-193	4.63733e-189	0.191	0.04
ENSG00000168528	SERINC2	0.318239	3.52309e-182	1.50221e-177	0.199	0.05
ENSG00000177508	IRX3	0.318203	4.20915e-86	1.79474e-81	0.081	0.012
ENSG00000105372	RPS19	0.318188	1.38527e-84	5.90665e-80	0.772	0.63
ENSG00000157764	BRAF	0.317906	1.02342e-153	4.36376e-149	0.158	0.033
ENSG00000112308	C6orf62	0.31753	3.06405e-266	1.30648e-261	0.305	0.098
ENSG00000172531	PPP1CA	0.317364	1.2441e-275	5.3047e-271	0.362	0.134
ENSG00000168374	ARF4	0.317038	2.70244e-303	1.15229e-298	0.353	0.119
ENSG00000005810	MYCBP2	0.31672	1.72062e-186	7.33655e-182	0.192	0.044
ENSG00000145365	TIFA	0.316551	3.97655e-140	1.69556e-135	0.1	0.007
ENSG00000156232	WHAMM	0.316319	1.22916e-144	5.24102e-140	0.122	0.016
ENSG00000130811	EIF3G	0.316318	1.6147e-272	6.8849e-268	0.383	0.152
ENSG00000026297	RNASET2	0.316126	7.06517e-99	3.01252e-94	0.125	0.03
ENSG00000071127	WDR1	0.315791	3.99294e-272	1.70255e-267	0.282	0.08
ENSG00000179862	CITED4	0.315755	1.09226e-145	4.6573e-141	0.182	0.054
ENSG00000006210	CX3CL1	0.315716	5.63842e-155	2.40416e-150	0.151	0.028
ENSG00000132849	PATJ	0.315547	5.0093e-304	2.13592e-299	0.355	0.121
ENSG00000076716	GPC4	0.31548	8.39585e-215	3.57991e-210	0.213	0.051
ENSG00000130726	TRIM28	0.315424	7.42835e-250	3.16737e-245	0.23	0.051
ENSG00000115091	ACTR3	0.315187	7.14984e-274	3.04862e-269	0.322	0.105
ENSG00000111684	LPCAT3	0.315146	7.42157e-211	3.16448e-206	0.186	0.036
ENSG00000055483	USP36	0.314867	2.43396e-122	1.03782e-117	0.117	0.019
ENSG00000112773	TENT5A	0.314638	3.5088e-144	1.49612e-139	0.124	0.017
ENSG00000088986	DYNLL1	0.314328	1.13845e-214	4.85423e-210	0.658	0.409
ENSG00000115468	EFHD1	0.314282	1.68672e-269	7.19202e-265	0.317	0.104
ENSG00000082438	COBLL1	0.313664	3.09594e-190	1.32008e-185	0.258	0.087
ENSG00000239218	RPS20P22	0.313618	9.49655e-138	4.04923e-133	0.092	0.005
ENSG00000051620	HEBP2	0.31326	1.00886e-257	4.30167e-253	0.346	0.128
ENSG00000151327	FAM177A1	0.312968	0	0	0.437	0.164
ENSG00000096746	HNRNPH3	0.312233	5.41441e-238	2.30865e-233	0.303	0.101
ENSG00000079246	XRCC5	0.312106	0	0	0.404	0.15
ENSG00000117713	ARID1A	0.312079	2.29344e-222	9.779e-218	0.209	0.048
ENSG00000159720	ATP6V0D1	0.312056	8.74837e-285	3.73022e-280	0.33	0.112
ENSG00000141562	NARF	0.311964	2.86712e-164	1.22251e-159	0.125	0.015
ENSG00000130396	AFDN	0.311925	8.50453e-229	3.62625e-224	0.273	0.084
ENSG00000011243	AKAP8L	0.311857	1.09977e-104	4.68931e-100	0.132	0.032
ENSG00000143079	CTTNBP2NL	0.311686	3.99769e-183	1.70458e-178	0.17	0.031
ENSG00000169439	SDC2	0.311553	3.42915e-232	1.46215e-227	0.266	0.08
ENSG00000138688	KIAA1109	0.311292	6.51539e-187	2.7781e-182	0.232	0.07
ENSG00000039560	RAI14	0.311288	8.8149e-232	3.75858e-227	0.213	0.046
ENSG00000114861	FOXP1	0.310882	6.60429e-158	2.81601e-153	0.198	0.058
ENSG00000103994	ZNF106	0.310793	1.33364e-267	5.68653e-263	0.287	0.084
ENSG00000123684	LPGAT1	0.310437	1.15259e-166	4.91454e-162	0.183	0.043
ENSG00000175592	FOSL1	0.3103	6.44205e-143	2.74682e-138	0.1	0.007
ENSG00000010818	HIVEP2	0.310146	4.03308e-140	1.71967e-135	0.12	0.016
ENSG00000123095	BHLHE41	0.310141	9.94258e-118	4.23942e-113	0.116	0.018
ENSG00000133657	ATP13A3	0.309783	1.20164e-290	5.12366e-286	0.344	0.117
ENSG00000196914	ARHGEF12	0.308873	0	0	0.37	0.127
ENSG00000137073	UBAP2	0.308583	8.20624e-147	3.49906e-142	0.15	0.031
ENSG00000135829	DHX9	0.308154	5.74959e-277	2.45157e-272	0.285	0.08
ENSG00000226380	ENSG00000226380	0.307826	7.87471e-116	3.3577e-111	0.092	0.009
ENSG00000187231	SESTD1	0.307821	7.60788e-191	3.24392e-186	0.189	0.043
ENSG00000105854	PON2	0.30773	1.38064e-207	5.88689e-203	0.22	0.057
ENSG00000071054	MAP4K4	0.307724	1.24048e-151	5.2893e-147	0.145	0.025
ENSG00000152137	HSPB8	0.307361	2.16671e-105	9.23864e-101	0.114	0.021
ENSG00000108312	UBTF	0.307323	3.45046e-167	1.47124e-162	0.184	0.046
ENSG00000137409	MTCH1	0.307188	6.67316e-201	2.84537e-196	0.296	0.114
ENSG00000148498	PARD3	0.306288	2.09643e-203	8.93896e-199	0.203	0.047
ENSG00000196419	XRCC6	0.306146	0	8.36583e-304	0.326	0.1
ENSG00000109610	SOD3	0.305924	3.17219e-108	1.35259e-103	0.215	0.088
ENSG00000102780	DGKH	0.30571	4.34353e-212	1.85204e-207	0.191	0.038
ENSG00000116580	GON4L	0.304878	5.31449e-114	2.26605e-109	0.145	0.037
ENSG00000106263	EIF3B	0.304362	7.89823e-184	3.36772e-179	0.202	0.052
ENSG00000240065	PSMB9	0.304331	2.14665e-86	9.15311e-82	0.108	0.024
ENSG00000163788	SNRK	0.304053	4.97873e-139	2.12288e-134	0.142	0.028
ENSG00000140332	TLE3	0.30367	2.71646e-176	1.15827e-171	0.14	0.019
ENSG00000105443	CYTH2	0.303572	6.00125e-140	2.55887e-135	0.153	0.034
ENSG00000179388	EGR3	0.303447	1.7079e-82	7.28231e-78	0.072	0.008
ENSG00000054523	KIF1B	0.303123	6.85228e-226	2.92174e-221	0.232	0.059
ENSG00000085563	ABCB1	0.303109	8.10719e-287	3.45682e-282	0.311	0.098
ENSG00000196396	PTPN1	0.30286	2.57002e-188	1.09583e-183	0.22	0.063
ENSG00000119922	IFIT2	0.302649	4.48165e-103	1.91093e-98	0.112	0.022
ENSG00000152558	TMEM123	0.302499	2.53043e-248	1.07895e-243	0.292	0.094
ENSG00000071282	LMCD1	0.302412	1.27243e-110	5.42552e-106	0.138	0.035
ENSG00000204590	GNL1	0.302089	2.44052e-143	1.04061e-138	0.148	0.031
ENSG00000170776	AKAP13	0.301966	3.04294e-181	1.29748e-176	0.245	0.08
ENSG00000103495	MAZ	0.301953	3.62235e-186	1.54454e-181	0.183	0.042
ENSG00000080345	RIF1	0.301865	9.02147e-187	3.84666e-182	0.195	0.048
ENSG00000178913	TAF7	0.301756	2.58199e-256	1.10094e-251	0.308	0.102
ENSG00000160058	BSDC1	0.301597	7.45154e-154	3.17726e-149	0.163	0.037
ENSG00000156650	KAT6B	0.301297	2.27669e-130	9.70758e-126	0.159	0.042
ENSG00000184840	TMED9	0.30104	2.74231e-173	1.16929e-168	0.222	0.069
ENSG00000106624	AEBP1	0.300561	4.59209e-78	1.95802e-73	0.09	0.018
ENSG00000186566	GPATCH8	0.30037	5.6561e-137	2.41171e-132	0.153	0.034
ENSG00000111371	SLC38A1	0.300164	1.35942e-97	5.79641e-93	0.104	0.019
ENSG00000113140	SPARC	0.300097	4.70959e-103	2.00812e-98	0.214	0.092
ENSG00000101160	CTSZ	0.299493	1.27978e-229	5.45685e-225	0.287	0.096
ENSG00000113013	HSPA9	0.299182	0	0	0.51	0.213
ENSG00000061273	HDAC7	0.298786	1.75406e-93	7.47915e-89	0.103	0.019
ENSG00000102401	ARMCX3	0.298706	5.57564e-204	2.3774e-199	0.231	0.067
ENSG00000146232	NFKBIE	0.298277	7.16238e-137	3.05397e-132	0.119	0.015
ENSG00000125835	SNRPB	0.298239	6.15212e-217	2.6232e-212	0.287	0.101
ENSG00000111412	SPRING1	0.297952	2.65928e-230	1.13389e-225	0.202	0.043
ENSG00000068650	ATP11A	0.297508	4.85028e-250	2.06811e-245	0.219	0.048
ENSG00000086758	HUWE1	0.297076	3.08501e-208	1.31542e-203	0.236	0.068
ENSG00000175203	DCTN2	0.296854	4.85831e-188	2.07154e-183	0.236	0.074
ENSG00000109787	KLF3	0.296665	1.30321e-180	5.55677e-176	0.183	0.042
ENSG00000107862	GBF1	0.296569	4.24143e-150	1.80851e-145	0.143	0.026
ENSG00000002587	HS3ST1	0.296074	3.01776e-104	1.28674e-99	0.097	0.013
ENSG00000197892	KIF13B	0.296021	1.32269e-212	5.63981e-208	0.215	0.054
ENSG00000056736	IL17RB	0.295725	1.32861e-189	5.66505e-185	0.19	0.045
ENSG00000108828	VAT1	0.295595	1.35277e-222	5.76807e-218	0.213	0.051
ENSG00000093167	LRRFIP2	0.295425	3.32584e-177	1.41811e-172	0.201	0.053
ENSG00000173545	ZNF622	0.295361	7.79197e-171	3.32242e-166	0.175	0.04
ENSG00000143401	ANP32E	0.295156	2.38084e-190	1.01517e-185	0.21	0.058
ENSG00000164050	PLXNB1	0.2949	1.66688e-145	7.10742e-141	0.155	0.034
ENSG00000116731	PRDM2	0.294864	7.13035e-125	3.04031e-120	0.136	0.03
ENSG00000089916	GPATCH2L	0.294811	3.62382e-165	1.54516e-160	0.194	0.053
ENSG00000168214	RBPJ	0.294665	1.26039e-170	5.37417e-166	0.21	0.063
ENSG00000198755	RPL10A	0.294305	1.71592e-118	7.31653e-114	0.746	0.556
ENSG00000119326	CTNNAL1	0.294271	4.9461e-132	2.10897e-127	0.151	0.036
ENSG00000164761	TNFRSF11B	0.293904	3.42909e-155	1.46213e-150	0.206	0.067
ENSG00000105281	SLC1A5	0.293712	9.59253e-203	4.09016e-198	0.153	0.022
ENSG00000197343	ZNF655	0.293503	1.61227e-155	6.87458e-151	0.177	0.046
ENSG00000138668	HNRNPD	0.293309	1.7738e-278	7.56333e-274	0.38	0.148
ENSG00000255198	SNHG9	0.293301	1.48499e-169	6.33187e-165	0.178	0.046
ENSG00000204344	STK19	0.292943	3.56897e-142	1.52178e-137	0.165	0.042
ENSG00000138758	SEPTIN11	0.292769	1.74238e-259	7.42934e-255	0.286	0.085
ENSG00000170852	KBTBD2	0.292657	3.73021e-166	1.59052e-161	0.132	0.018
ENSG00000105699	LSR	0.292243	2.31141e-144	9.85562e-140	0.14	0.024
ENSG00000234741	GAS5	0.292197	9.4556e-281	4.03177e-276	0.468	0.213
ENSG00000184897	H1-10	0.29184	1.66212e-117	7.08713e-113	0.173	0.057
ENSG00000125944	HNRNPR	0.291809	8.26049e-238	3.52219e-233	0.286	0.092
ENSG00000163625	WDFY3	0.29163	1.26338e-264	5.38693e-260	0.254	0.066
ENSG00000107290	SETX	0.291488	3.38304e-201	1.4425e-196	0.226	0.064
ENSG00000141002	TCF25	0.291229	2.6662e-217	1.13684e-212	0.317	0.122
ENSG00000198625	MDM4	0.291217	5.99363e-133	2.55562e-128	0.169	0.047
ENSG00000168056	LTBP3	0.291067	7.17866e-135	3.06091e-130	0.16	0.039
ENSG00000168259	DNAJC7	0.290901	1.90801e-287	8.13555e-283	0.355	0.125
ENSG00000163734	CXCL3	0.290676	4.74456e-62	2.02303e-57	0.063	0.01
ENSG00000078246	TULP3	0.290278	2.51616e-164	1.07287e-159	0.141	0.022
ENSG00000198087	CD2AP	0.290268	1.01688e-303	4.33587e-299	0.33	0.105
ENSG00000204842	ATXN2	0.290178	1.8488e-194	7.88308e-190	0.218	0.059
ENSG00000138709	LARP1B	0.290111	4.29401e-189	1.83092e-184	0.178	0.038
ENSG00000167258	CDK12	0.289653	6.15495e-144	2.62441e-139	0.17	0.044
ENSG00000156508	EEF1A1	0.289471	1.85861e-94	7.92493e-90	0.929	0.948
ENSG00000100321	SYNGR1	0.289343	1.69612e-96	7.23208e-92	0.112	0.023
ENSG00000178234	GALNT11	0.289107	1.32398e-285	5.64534e-281	0.461	0.203
ENSG00000257621	PSMA3-AS1	0.28899	1.25481e-160	5.35038e-156	0.199	0.058
ENSG00000288928	ENSG00000288928	0.288968	7.71131e-123	3.28802e-118	0.103	0.012
ENSG00000138769	CDKL2	0.288967	3.35651e-139	1.43118e-134	0.141	0.028
ENSG00000145390	USP53	0.288886	1.90126e-154	8.10679e-150	0.181	0.048
ENSG00000234545	FAM133B	0.288687	3.53252e-225	1.50623e-220	0.244	0.068
ENSG00000115084	SLC35F5	0.288551	1.72823e-285	7.36901e-281	0.309	0.097
ENSG00000187764	SEMA4D	0.288432	9.87714e-115	4.21151e-110	0.128	0.028
ENSG00000164741	DLC1	0.288429	8.09314e-168	3.45083e-163	0.127	0.016
ENSG00000180573	H2AC6	0.288358	2.38606e-218	1.01739e-213	0.246	0.073
ENSG00000213614	HEXA	0.288303	3.52657e-184	1.50369e-179	0.225	0.067
ENSG00000019144	PHLDB1	0.288255	2.13822e-141	9.11714e-137	0.141	0.027
ENSG00000142669	SH3BGRL3	0.288241	4.82175e-228	2.05595e-223	0.382	0.169
ENSG00000090520	DNAJB11	0.288202	2.57241e-167	1.09685e-162	0.159	0.03
ENSG00000162613	FUBP1	0.288063	8.44463e-204	3.60071e-199	0.21	0.053
ENSG00000121060	TRIM25	0.287389	1.58265e-168	6.74827e-164	0.13	0.017
ENSG00000117410	ATP6V0B	0.287275	4.06205e-263	1.73202e-258	0.423	0.187
ENSG00000137312	FLOT1	0.287272	9.78613e-264	4.17271e-259	0.285	0.087
ENSG00000236824	BCYRN1	0.28712	2.45845e-38	1.04826e-33	0.08	0.029
ENSG00000144028	SNRNP200	0.286955	2.52148e-175	1.07513e-170	0.203	0.056
ENSG00000089048	ESF1	0.286818	1.51991e-166	6.48075e-162	0.206	0.061
ENSG00000129292	PHF20L1	0.286718	8.03087e-190	3.42428e-185	0.205	0.053
ENSG00000170385	SLC30A1	0.286624	1.64833e-202	7.0283e-198	0.208	0.053
ENSG00000152952	PLOD2	0.286612	9.43045e-186	4.02105e-181	0.153	0.025
ENSG00000130429	ARPC1B	0.286541	9.86529e-139	4.20646e-134	0.121	0.018
ENSG00000132466	ANKRD17	0.286516	7.41704e-231	3.16255e-226	0.24	0.065
ENSG00000124006	OBSL1	0.285928	1.12143e-135	4.78165e-131	0.14	0.031
ENSG00000134313	KIDINS220	0.285861	2.30484e-190	9.82762e-186	0.215	0.061
ENSG00000174738	NR1D2	0.285815	2.28668e-203	9.75018e-199	0.18	0.037
ENSG00000138061	CYP1B1	0.285762	9.35834e-67	3.9903e-62	0.086	0.02
ENSG00000143420	ENSA	0.28539	1.97708e-250	8.43008e-246	0.299	0.099
ENSG00000173039	RELA	0.285283	2.45435e-192	1.04651e-187	0.163	0.028
ENSG00000143033	MTF2	0.284909	1.44454e-149	6.15937e-145	0.135	0.023
ENSG00000169435	RASSF6	0.28448	2.71754e-185	1.15873e-180	0.17	0.034
ENSG00000132155	RAF1	0.284467	1.57283e-167	6.70637e-163	0.171	0.039
ENSG00000005339	CREBBP	0.28412	1.83688e-194	7.83226e-190	0.185	0.041
ENSG00000113407	TARS1	0.284065	1.03018e-263	4.39258e-259	0.222	0.048
ENSG00000145703	IQGAP2	0.283903	1.42417e-195	6.07252e-191	0.283	0.106
ENSG00000109321	AREG	0.283796	1.39735e-61	5.95816e-57	0.053	0.006
ENSG00000101361	NOP56	0.283792	2.58956e-150	1.10416e-145	0.183	0.05
ENSG00000189334	S100A14	0.283783	1.10197e-67	4.6987e-63	0.084	0.018
ENSG00000100815	TRIP11	0.283461	7.12384e-251	3.03753e-246	0.276	0.083
ENSG00000196935	SRGAP1	0.28319	2.3127e-172	9.86112e-168	0.16	0.03
ENSG00000138670	RASGEF1B	0.283122	3.40176e-150	1.45048e-145	0.121	0.017
ENSG00000154803	FLCN	0.282849	1.25008e-148	5.33022e-144	0.115	0.014
ENSG00000122779	TRIM24	0.282732	7.05142e-162	3.00665e-157	0.132	0.019
ENSG00000116679	IVNS1ABP	0.282677	1.36669e-211	5.82745e-207	0.277	0.098
ENSG00000141736	ERBB2	0.282518	1.141e-184	4.86509e-180	0.213	0.062
ENSG00000148143	ZNF462	0.282503	1.58949e-229	6.77742e-225	0.184	0.032
ENSG00000008311	AASS	0.28249	1.31426e-190	5.60385e-186	0.244	0.079
ENSG00000186575	NF2	0.28176	3.71893e-137	1.58572e-132	0.132	0.023
ENSG00000119632	IFI27L2	0.281712	6.77598e-140	2.88921e-135	0.163	0.041
ENSG00000160613	PCSK7	0.281248	2.94263e-78	1.25471e-73	0.096	0.021
ENSG00000265241	RBM8A	0.281057	5.11081e-226	2.1792e-221	0.255	0.076
ENSG00000173530	TNFRSF10D	0.280984	9.77305e-140	4.16713e-135	0.12	0.017
ENSG00000136732	GYPC	0.280938	5.84955e-59	2.49419e-54	0.087	0.023
ENSG00000159202	UBE2Z	0.280927	7.02793e-230	2.99664e-225	0.21	0.049
ENSG00000176907	TCIM	0.280846	1.03989e-81	4.43401e-77	0.125	0.04
ENSG00000100811	YY1	0.280694	0	7.24708e-308	0.356	0.122
ENSG00000182985	CADM1	0.280375	9.84578e-130	4.19814e-125	0.135	0.027
ENSG00000120690	ELF1	0.28018	3.09941e-166	1.32156e-161	0.188	0.05
ENSG00000197857	ZNF44	0.280156	2.401e-91	1.02376e-86	0.113	0.026
ENSG00000125733	TRIP10	0.279664	2.56243e-154	1.0926e-149	0.142	0.025
ENSG00000156273	BACH1	0.279542	6.66124e-187	2.84029e-182	0.173	0.037
ENSG00000136448	NMT1	0.279341	4.80937e-136	2.05067e-131	0.16	0.043
ENSG00000187239	FNBP1	0.278614	1.36058e-94	5.80137e-90	0.119	0.03
ENSG00000139722	VPS37B	0.278479	7.45428e-126	3.17843e-121	0.12	0.019
ENSG00000197976	AKAP17A	0.278425	6.61626e-128	2.82111e-123	0.123	0.021
ENSG00000111341	MGP	0.27803	5.89803e-55	2.51486e-50	0.106	0.055
ENSG00000159261	CLDN14	0.277287	2.49814e-53	1.06518e-48	0.057	0.01
ENSG00000233834	ENSG00000233834	0.277268	1.04125e-128	4.43978e-124	0.101	0.011
ENSG00000092201	SUPT16H	0.2772	3.01572e-170	1.28587e-165	0.204	0.059
ENSG00000134294	SLC38A2	0.277165	1.30213e-269	5.55215e-265	0.353	0.134
ENSG00000278311	GGNBP2	0.277071	2.67586e-222	1.14096e-217	0.26	0.081
ENSG00000102189	EEA1	0.277009	1.36825e-169	5.8341e-165	0.187	0.048
ENSG00000167565	SERTAD3	0.276772	1.0624e-136	4.52995e-132	0.128	0.022
ENSG00000078618	NRDC	0.27662	7.7001e-108	3.28325e-103	0.149	0.043
ENSG00000196262	PPIA	0.276605	1.15671e-207	4.93209e-203	0.688	0.444
ENSG00000118900	UBN1	0.276373	3.07509e-178	1.31119e-173	0.163	0.032
ENSG00000141582	CBX4	0.276312	2.8875e-137	1.2312e-132	0.118	0.016
ENSG00000150457	LATS2	0.276059	8.69514e-199	3.70752e-194	0.19	0.044
ENSG00000253729	PRKDC	0.275791	1.8288e-170	7.79784e-166	0.218	0.069
ENSG00000171617	ENC1	0.27566	6.58703e-110	2.80864e-105	0.084	0.008
ENSG00000129351	ILF3	0.275649	1.878e-248	8.0076e-244	0.26	0.075
ENSG00000143322	ABL2	0.275542	6.31197e-147	2.69136e-142	0.128	0.02
ENSG00000049449	RCN1	0.275511	1.58938e-147	6.77697e-143	0.146	0.028
ENSG00000176720	BOK	0.275312	4.85196e-113	2.06883e-108	0.118	0.023
ENSG00000123240	OPTN	0.275178	6.00414e-300	2.5601e-295	0.377	0.14
ENSG00000144747	TMF1	0.275044	2.96314e-208	1.26345e-203	0.235	0.069
ENSG00000124201	ZNFX1	0.274799	8.69521e-135	3.70755e-130	0.113	0.015
ENSG00000137959	IFI44L	0.274613	1.2659e-67	5.39765e-63	0.085	0.019
ENSG00000161960	EIF4A1	0.27447	1.10962e-84	4.73131e-80	0.096	0.018
ENSG00000075142	SRI	0.274339	6.49288e-201	2.7685e-196	0.263	0.091
ENSG00000172071	EIF2AK3	0.274315	7.714e-125	3.28917e-120	0.116	0.017
ENSG00000168394	TAP1	0.27414	7.12396e-137	3.03759e-132	0.111	0.013
ENSG00000139746	RBM26	0.273998	4.94016e-133	2.10644e-128	0.16	0.044
ENSG00000124839	RAB17	0.273682	1.2825e-230	5.46843e-226	0.258	0.08
ENSG00000164116	GUCY1A1	0.273665	8.53607e-116	3.6397e-111	0.101	0.014
ENSG00000158747	NBL1	0.273566	3.99728e-121	1.7044e-116	0.119	0.021
ENSG00000100461	RBM23	0.27253	1.34465e-146	5.73345e-142	0.159	0.038
ENSG00000272578	ENSG00000272578	0.272518	3.86536e-102	1.64815e-97	0.111	0.022
ENSG00000068366	ACSL4	0.272518	3.53263e-131	1.50628e-126	0.14	0.032
ENSG00000167491	GATAD2A	0.272441	1.3454e-194	5.73663e-190	0.183	0.04
ENSG00000166226	CCT2	0.272348	2.1698e-304	9.25182e-300	0.354	0.122
ENSG00000168575	SLC20A2	0.272293	5.911e-135	2.52039e-130	0.131	0.024
ENSG00000149923	PPP4C	0.27214	8.88947e-233	3.79038e-228	0.239	0.068
ENSG00000147454	SLC25A37	0.272102	6.73711e-132	2.87264e-127	0.169	0.048
ENSG00000118873	RAB3GAP2	0.272025	1.49471e-178	6.37329e-174	0.181	0.044
ENSG00000163694	RBM47	0.271679	0	0	0.496	0.214
ENSG00000196498	NCOR2	0.271665	2.47744e-138	1.05635e-133	0.138	0.027
ENSG00000121900	TMEM54	0.271618	6.8304e-166	2.91241e-161	0.138	0.021
ENSG00000128595	CALU	0.271596	3.26437e-171	1.3919e-166	0.183	0.046
ENSG00000106105	GARS1	0.271562	4.58923e-218	1.9568e-213	0.199	0.044
ENSG00000259207	ITGB3	0.271541	4.48527e-135	1.91248e-130	0.117	0.017
ENSG00000125868	DSTN	0.271377	3.14288e-261	1.34009e-256	0.632	0.365
ENSG00000167397	VKORC1	0.271143	1.19922e-226	5.11336e-222	0.257	0.079
ENSG00000242086	MUC20-OT1	0.271003	2.01298e-120	8.58314e-116	0.159	0.044
ENSG00000132698	RAB25	0.270978	9.39158e-96	4.00448e-91	0.107	0.021
ENSG00000163362	INAVA	0.270973	1.3406e-197	5.71619e-193	0.176	0.035
ENSG00000183726	TMEM50A	0.270755	1.89352e-223	8.07377e-219	0.284	0.098
ENSG00000099385	BCL7C	0.270736	2.5453e-123	1.08529e-118	0.174	0.058
ENSG00000173848	NET1	0.270529	7.59915e-184	3.2402e-179	0.208	0.059
ENSG00000197461	PDGFA	0.270519	1.38195e-113	5.89251e-109	0.145	0.039
ENSG00000182670	TTC3	0.270454	0	0	0.374	0.13
ENSG00000104177	MYEF2	0.270384	3.68059e-120	1.56936e-115	0.137	0.031
ENSG00000138772	ANXA3	0.270206	2.23285e-62	9.52064e-58	0.095	0.026
ENSG00000067182	TNFRSF1A	0.269927	4.92343e-208	2.0993e-203	0.218	0.058
ENSG00000175602	CCDC85B	0.269852	2.47772e-74	1.05648e-69	0.103	0.029
ENSG00000004478	FKBP4	0.269831	5.8141e-272	2.47907e-267	0.299	0.095
ENSG00000187479	C11orf96	0.269827	1.41097e-48	6.01622e-44	0.047	0.007
ENSG00000153292	ADGRF1	0.269667	1.3216e-77	5.63517e-73	0.074	0.011
ENSG00000174953	DHX36	0.269483	1.30636e-220	5.57017e-216	0.254	0.079
ENSG00000106078	COBL	0.269449	2.34717e-160	1.00081e-155	0.166	0.038
ENSG00000108055	SMC3	0.269381	1.21531e-175	5.18197e-171	0.212	0.063
ENSG00000183255	PTTG1IP	0.269363	0	0	0.382	0.137
ENSG00000108424	KPNB1	0.269314	2.61553e-279	1.11523e-274	0.331	0.115
ENSG00000165512	ZNF22	0.269308	2.22129e-157	9.47134e-153	0.182	0.05
ENSG00000141385	AFG3L2	0.269159	2.52378e-298	1.07612e-293	0.284	0.077
ENSG00000073711	PPP2R3A	0.268883	4.28615e-192	1.82757e-187	0.232	0.072
ENSG00000198160	MIER1	0.268792	7.46553e-189	3.18323e-184	0.204	0.055
ENSG00000163584	RPL22L1	0.268769	1.15961e-227	4.94446e-223	0.244	0.071
ENSG00000083520	DIS3	0.268729	2.86317e-163	1.22083e-158	0.165	0.038
ENSG00000134215	VAV3	0.268648	1.353e-200	5.76905e-196	0.229	0.069
ENSG00000142694	EVA1B	0.268361	5.81368e-103	2.47889e-98	0.11	0.022
ENSG00000185262	UBALD2	0.268262	2.15873e-190	9.2046e-186	0.165	0.033
ENSG00000156587	UBE2L6	0.268199	5.19075e-97	2.21329e-92	0.103	0.019
ENSG00000148053	NTRK2	0.267983	6.42221e-77	2.73837e-72	0.102	0.024
ENSG00000172296	SPTLC3	0.267741	4.03602e-166	1.72092e-161	0.138	0.022
ENSG00000139990	DCAF5	0.267712	5.49296e-142	2.34214e-137	0.168	0.044
ENSG00000163681	SLMAP	0.267566	8.66303e-195	3.69383e-190	0.19	0.045
ENSG00000168994	PXDC1	0.267533	1.47892e-154	6.30597e-150	0.155	0.033
ENSG00000142227	EMP3	0.267464	1.02288e-75	4.36145e-71	0.103	0.027
ENSG00000152527	PLEKHH2	0.267181	1.79194e-102	7.64063e-98	0.11	0.021
ENSG00000149311	ATM	0.266988	1.86728e-102	7.96191e-98	0.135	0.039
ENSG00000131797	CLUHP3	0.26676	6.94111e-98	2.95962e-93	0.105	0.019
ENSG00000179820	MYADM	0.265529	1.8594e-56	7.92828e-52	0.094	0.028
ENSG00000102007	PLP2	0.265492	4.4013e-104	1.87667e-99	0.107	0.018
ENSG00000171560	FGA	0.265399	2.97961e-88	1.27048e-83	0.061	0.004
ENSG00000126870	DYNC2I1	0.265263	1.28714e-77	5.48825e-73	0.118	0.034
ENSG00000132326	PER2	0.265194	4.86803e-118	2.07568e-113	0.109	0.017
ENSG00000160799	CCDC12	0.265054	3.46691e-157	1.47826e-152	0.185	0.051
ENSG00000177830	CHID1	0.265015	5.87691e-218	2.50586e-213	0.228	0.063
ENSG00000055044	NOP58	0.264833	5.50554e-199	2.34751e-194	0.194	0.047
ENSG00000111678	C12orf57	0.264568	9.74914e-229	4.15694e-224	0.334	0.134
ENSG00000198265	HELZ	0.264507	6.77143e-180	2.88727e-175	0.195	0.052
ENSG00000119669	IRF2BPL	0.264327	1.45039e-102	6.18434e-98	0.12	0.027
ENSG00000164171	ITGA2	0.264075	7.73592e-84	3.29852e-79	0.111	0.029
ENSG00000170004	CHD3	0.264024	3.21499e-97	1.37084e-92	0.116	0.026
ENSG00000139697	SBNO1	0.263992	2.0247e-207	8.63314e-203	0.207	0.053
ENSG00000198805	PNP	0.263955	1.46724e-233	6.25616e-229	0.291	0.101
ENSG00000105810	CDK6	0.263889	1.45609e-136	6.2086e-132	0.126	0.022
ENSG00000163931	TKT	0.263855	2.56751e-268	1.09476e-263	0.313	0.107
ENSG00000127920	GNG11	0.263773	3.19682e-67	1.36309e-62	0.124	0.045
ENSG00000255302	EID1	0.263437	0	0	0.519	0.247
ENSG00000272333	KMT2B	0.263392	1.29036e-104	5.50197e-100	0.112	0.021
ENSG00000105401	CDC37	0.26338	1.51949e-191	6.47896e-187	0.212	0.06
ENSG00000171159	BBLN	0.263214	1.65977e-223	7.07709e-219	0.279	0.097
ENSG00000101266	CSNK2A1	0.263194	4.03128e-232	1.7189e-227	0.281	0.096
ENSG00000146648	EGFR	0.262935	1.42077e-175	6.05804e-171	0.19	0.049
ENSG00000164292	RHOBTB3	0.262809	1.23473e-68	5.26478e-64	0.11	0.034
ENSG00000115816	CEBPZ	0.262803	1.87294e-239	7.98605e-235	0.261	0.079
ENSG00000108639	SYNGR2	0.26274	2.97661e-221	1.2692e-216	0.208	0.05
ENSG00000073008	PVR	0.262709	1.85206e-180	7.89699e-176	0.125	0.012
ENSG00000109736	MFSD10	0.262688	2.2597e-136	9.63511e-132	0.149	0.034
ENSG00000055332	EIF2AK2	0.262381	3.13551e-222	1.33695e-217	0.236	0.068
ENSG00000161671	EMC10	0.26207	1.8079e-288	7.70869e-284	0.286	0.083
ENSG00000107341	UBE2R2	0.261889	1.22209e-273	5.21086e-269	0.293	0.092
ENSG00000094975	SUCO	0.261642	2.70059e-153	1.1515e-148	0.167	0.04
ENSG00000169499	PLEKHA2	0.261619	9.25742e-187	3.94727e-182	0.157	0.029
ENSG00000109756	RAPGEF2	0.261615	1.25213e-159	5.33896e-155	0.159	0.034
ENSG00000130958	SLC35D2	0.261603	4.60386e-192	1.96304e-187	0.172	0.036
ENSG00000213722	DDAH2	0.26134	2.3281e-195	9.9268e-191	0.249	0.084
ENSG00000162244	RPL29	0.261297	1.83209e-70	7.81186e-66	0.802	0.68
ENSG00000114455	HHLA2	0.261179	1.93842e-108	8.26521e-104	0.13	0.032
ENSG00000136451	VEZF1	0.261045	5.32851e-174	2.27202e-169	0.195	0.054
ENSG00000135506	OS9	0.260904	3.45294e-228	1.4723e-223	0.253	0.077
ENSG00000196405	EVL	0.260704	3.07408e-67	1.31076e-62	0.076	0.016
ENSG00000135077	HAVCR2	0.260537	1.01868e-215	4.34355e-211	0.191	0.045
ENSG00000241553	ARPC4	0.260315	2.20033e-210	9.38198e-206	0.249	0.08
ENSG00000055070	SZRD1	0.260273	6.6113e-180	2.81899e-175	0.178	0.043
ENSG00000175826	CTDNEP1	0.260247	2.42861e-235	1.03554e-230	0.254	0.075
ENSG00000122545	SEPTIN7	0.26002	1.42124e-240	6.06001e-236	0.325	0.122
ENSG00000137210	TMEM14B	-0.260079	2.84538e-258	1.21324e-253	0.343	0.204
ENSG00000229833	PET100	-0.260597	7.85578e-144	3.34963e-139	0.189	0.118
ENSG00000133116	KL	-0.260985	3.51188e-211	1.49743e-206	0.343	0.217
ENSG00000148450	MSRB2	-0.261475	2.1002e-251	8.95506e-247	0.352	0.214
ENSG00000185808	PIGP	-0.261517	3.00579e-109	1.28164e-104	0.134	0.089
ENSG00000283103	ENSG00000283103	-0.261603	2.48512e-122	1.05963e-117	0.115	0.069
ENSG00000114023	FAM162A	-0.262183	1.74124e-241	7.42446e-237	0.357	0.219
ENSG00000101444	AHCY	-0.262319	2.90226e-205	1.23749e-200	0.317	0.197
ENSG00000104979	C19orf53	-0.262347	5.37171e-273	2.29044e-268	0.454	0.301
ENSG00000227258	SMIM2-AS1	-0.263114	2.84919e-80	1.21487e-75	0.1	0.069
ENSG00000245750	DRAIC	-0.263962	1.74649e-63	7.44685e-59	0.07	0.056
ENSG00000139684	ESD	-0.264312	8.28513e-256	3.5327e-251	0.375	0.231
ENSG00000187051	RPS19BP1	-0.26467	5.62122e-212	2.39683e-207	0.295	0.18
ENSG00000105258	POLR2I	-0.264998	1.21634e-227	5.18635e-223	0.365	0.234
ENSG00000118418	HMGN3	-0.265125	0	8.34703e-306	0.516	0.337
ENSG00000134533	RERG	-0.265186	3.43613e-32	1.46513e-27	0.056	0.068
ENSG00000213373	LINC00671	-0.265677	2.145e-88	9.14606e-84	0.163	0.121
ENSG00000069702	TGFBR3	-0.266084	3.14325e-136	1.34025e-131	0.156	0.098
ENSG00000009765	IYD	-0.267283	7.18557e-120	3.06386e-115	0.118	0.078
ENSG00000287591	ENSG00000287591	-0.267572	3.88644e-30	1.65714e-25	0.01	0.034
ENSG00000114520	SNX4	-0.26888	6.56923e-135	2.80105e-130	0.181	0.113
ENSG00000165264	NDUFB6	-0.269177	1.06154e-213	4.5263e-209	0.313	0.194
ENSG00000171530	TBCA	-0.269549	0	5.29582e-305	0.513	0.333
ENSG00000175854	SWI5	-0.271044	1.80682e-113	7.7041e-109	0.125	0.081
ENSG00000116288	PARK7	-0.271112	2.05846e-269	8.77706e-265	0.535	0.373
ENSG00000104327	CALB1	-0.271428	1.81782e-15	7.75099e-11	0.018	0.036
ENSG00000172172	MRPL13	-0.271592	2.62544e-182	1.11946e-177	0.218	0.127
ENSG00000145284	SCD5	-0.271975	3.93235e-241	1.67672e-236	0.2	0.103
ENSG00000186468	RPS23	-0.27235	1.48566e-58	6.33471e-54	0.816	0.811
ENSG00000115919	KYNU	-0.273203	3.18318e-47	1.35727e-42	0.04	0.042
ENSG00000012504	NR1H4	-0.273631	9.25168e-162	3.94483e-157	0.17	0.1
ENSG00000113558	SKP1	-0.274291	9.00922e-283	3.84144e-278	0.585	0.422
ENSG00000213741	RPS29	-0.275004	3.7945e-116	1.61794e-111	0.745	0.673
ENSG00000112782	CLIC5	-0.276488	1.28621e-32	5.48428e-28	0.034	0.038
ENSG00000172428	COPS9	-0.27649	3.48866e-302	1.48753e-297	0.482	0.307
ENSG00000175745	NR2F1	-0.277044	1.83864e-70	7.83979e-66	0.109	0.084
ENSG00000223797	ENTPD3-AS1	-0.277525	5.37589e-64	2.29223e-59	0.076	0.059
ENSG00000103876	FAH	-0.277718	3.75166e-144	1.59967e-139	0.22	0.15
ENSG00000153086	ACMSD	-0.277813	6.41844e-173	2.73676e-168	0.312	0.21
ENSG00000166595	CIAO2B	-0.279032	1.69728e-250	7.23702e-246	0.351	0.214
ENSG00000106153	CHCHD2	-0.279573	3.25887e-256	1.38955e-251	0.633	0.478
ENSG00000265972	TXNIP	-0.279597	9.8088e-106	4.18238e-101	0.298	0.231
ENSG00000175600	SUGCT	-0.280014	6.26633e-74	2.6719e-69	0.118	0.092
ENSG00000132963	POMP	-0.280233	7.30086e-282	3.11302e-277	0.468	0.307
ENSG00000164258	NDUFS4	-0.280273	2.07037e-216	8.82784e-212	0.322	0.2
ENSG00000150459	SAP18	-0.280481	1.14794e-273	4.89471e-269	0.56	0.403
ENSG00000117592	PRDX6	-0.280928	8.81767e-266	3.75977e-261	0.519	0.366
ENSG00000148158	SNX30	-0.281743	1.23765e-173	5.27721e-169	0.159	0.091
ENSG00000112394	SLC16A10	-0.282119	3.13844e-95	1.3382e-90	0.087	0.066
ENSG00000138029	HADHB	-0.283538	4.01016e-298	1.70989e-293	0.397	0.236
ENSG00000136942	RPL35	-0.28379	5.44266e-190	2.32069e-185	0.734	0.641
ENSG00000106049	HIBADH	-0.284279	1.89002e-174	8.05885e-170	0.208	0.126
ENSG00000165169	DYNLT3	-0.285221	2.90313e-130	1.23787e-125	0.158	0.103
ENSG00000161270	NPHS1	-0.285232	9.0331e-15	3.85162e-10	0.023	0.033
ENSG00000242485	MRPL20	-0.285934	2.32894e-307	9.93039e-303	0.438	0.263
ENSG00000135220	UGT2A3	-0.286962	1.80934e-196	7.71485e-192	0.265	0.166
ENSG00000115944	COX7A2L	-0.28704	8.96597e-263	3.823e-258	0.395	0.251
ENSG00000074410	CA12	-0.287131	2.59854e-120	1.10799e-115	0.213	0.15
ENSG00000211459	MT-RNR1	-0.288411	8.44789e-91	3.6021e-86	0.965	0.984
ENSG00000124564	SLC17A3	-0.288596	8.72198e-146	3.71897e-141	0.173	0.111
ENSG00000123836	PFKFB2	-0.288667	7.90317e-72	3.36983e-67	0.064	0.055
ENSG00000249378	LINC01060	-0.289286	3.07293e-50	1.31027e-45	0.035	0.042
ENSG00000010361	FUZ	-0.291344	1.21646e-63	5.18688e-59	0.067	0.06
ENSG00000119125	GDA	-0.291788	1.00242e-135	4.27424e-131	0.148	0.095
ENSG00000113389	NPR3	-0.292458	1.38543e-204	5.90735e-200	0.319	0.206
ENSG00000231205	ZNF826P	-0.292765	1.33343e-49	5.68559e-45	0.05	0.053
ENSG00000100632	ERH	-0.293204	4.61804e-238	1.96909e-233	0.348	0.221
ENSG00000128609	NDUFA5	-0.293509	1.84998e-276	7.88812e-272	0.433	0.278
ENSG00000155158	TTC39B	-0.293574	4.18001e-95	1.78231e-90	0.105	0.076
ENSG00000176171	BNIP3	-0.293626	1.32811e-246	5.66294e-242	0.391	0.252
ENSG00000178449	COX14	-0.294026	4.4002e-282	1.8762e-277	0.452	0.291
ENSG00000152583	SPARCL1	-0.29413	7.92467e-19	3.379e-14	0.034	0.052
ENSG00000097021	ACOT7	-0.294299	8.20535e-197	3.49868e-192	0.231	0.137
ENSG00000155189	AGPAT5	-0.29468	8.88233e-78	3.78734e-73	0.083	0.069
ENSG00000136888	ATP6V1G1	-0.295537	6.64577e-292	2.83369e-287	0.574	0.404
ENSG00000106460	TMEM106B	-0.29601	6.91828e-216	2.94989e-211	0.232	0.131
ENSG00000103316	CRYM	-0.296109	2.14144e-107	9.13087e-103	0.16	0.111
ENSG00000120675	DNAJC15	-0.297579	5.80467e-251	2.47505e-246	0.348	0.212
ENSG00000186106	ANKRD46	-0.301893	5.68838e-59	2.42547e-54	0.059	0.055
ENSG00000262995	ENSG00000262995	-0.30264	8.43812e-43	3.59793e-38	0.03	0.042
ENSG00000146386	ABRACL	-0.302896	1.69174e-206	7.21342e-202	0.249	0.151
ENSG00000124491	F13A1	-0.303489	5.12016e-30	2.18318e-25	0.018	0.036
ENSG00000177700	POLR2L	-0.303583	1.5298e-279	6.5229e-275	0.536	0.376
ENSG00000065154	OAT	-0.30403	3.41952e-155	1.45805e-150	0.177	0.11
ENSG00000231210	COMETT	-0.304637	1.92297e-105	8.19935e-101	0.18	0.138
ENSG00000156976	EIF4A2	-0.305421	6.63851e-288	2.8306e-283	0.506	0.346
ENSG00000111012	CYP27B1	-0.305439	5.34813e-37	2.28039e-32	0.017	0.036
ENSG00000162365	CYP4A22	-0.305466	5.34414e-39	2.27869e-34	0.032	0.05
ENSG00000132837	DMGDH	-0.305571	3.78869e-140	1.61546e-135	0.187	0.124
ENSG00000157551	KCNJ15	-0.305858	5.0373e-221	2.14785e-216	0.414	0.285
ENSG00000137996	RTCA	-0.308475	2.82344e-110	1.20389e-105	0.133	0.091
ENSG00000089063	TMEM230	-0.309698	1.12446e-250	4.79458e-246	0.317	0.189
ENSG00000142484	TM4SF5	-0.310844	1.74037e-59	7.42077e-55	0.062	0.063
ENSG00000050628	PTGER3	-0.311698	7.9142e-50	3.37453e-45	0.058	0.059
ENSG00000105379	ETFB	-0.312177	6.02292e-232	2.56811e-227	0.492	0.37
ENSG00000150316	CWC15	-0.31237	1.10917e-217	4.7294e-213	0.269	0.161
ENSG00000204872	NAT8B	-0.312544	2.4542e-93	1.04645e-88	0.115	0.085
ENSG00000108946	PRKAR1A	-0.313249	9.6528e-301	4.11586e-296	0.316	0.172
ENSG00000115128	SF3B6	-0.314402	8.12768e-285	3.46556e-280	0.403	0.251
ENSG00000198727	MT-CYB	-0.315447	2.43419e-105	1.03791e-100	0.968	0.989
ENSG00000213585	VDAC1	-0.316043	7.12891e-274	3.03969e-269	0.438	0.289
ENSG00000113387	SUB1	-0.318973	2.40272e-291	1.02449e-286	0.506	0.344
ENSG00000132840	BHMT2	-0.319817	5.88975e-193	2.51133e-188	0.55	0.441
ENSG00000186198	SLC51B	-0.322868	3.28027e-42	1.39867e-37	0.048	0.055
ENSG00000149476	TKFC	-0.323001	1.32661e-123	5.65652e-119	0.163	0.109
ENSG00000169976	SF3B5	-0.323396	2.65305e-278	1.13123e-273	0.392	0.246
ENSG00000114942	EEF1B2	-0.324821	3.96461e-236	1.69047e-231	0.634	0.499
ENSG00000144034	TPRKB	-0.324988	1.01996e-137	4.349e-133	0.176	0.119
ENSG00000179761	PIPOX	-0.32582	1.66748e-133	7.10998e-129	0.184	0.13
ENSG00000166260	COX11	-0.326139	1.11053e-127	4.7352e-123	0.148	0.103
ENSG00000156482	RPL30	-0.326462	1.521e-97	6.48539e-93	0.804	0.781
ENSG00000144908	ALDH1L1	-0.326865	2.06699e-199	8.81343e-195	0.3	0.197
ENSG00000156467	UQCRB	-0.327239	2.2983e-210	9.79974e-206	0.728	0.625
ENSG00000164096	C4orf3	-0.327423	1.9928e-269	8.49709e-265	0.494	0.343
ENSG00000164167	LSM6	-0.329352	9.01053e-96	3.842e-91	0.12	0.089
ENSG00000077063	CTTNBP2	-0.331292	2.96994e-52	1.26635e-47	0.087	0.089
ENSG00000214194	SMIM30	-0.331707	1.51527e-183	6.46098e-179	0.215	0.133
ENSG00000198189	HSD17B11	-0.332596	6.88217e-141	2.93449e-136	0.149	0.103
ENSG00000147604	RPL7	-0.332947	8.82712e-279	3.7638e-274	0.625	0.47
ENSG00000102048	ASB9	-0.333609	2.93219e-52	1.25026e-47	0.045	0.054
ENSG00000232388	SMIM26	-0.333941	3.48673e-296	1.48671e-291	0.39	0.241
ENSG00000166228	PCBD1	-0.334942	7.40281e-258	3.15649e-253	0.481	0.339
ENSG00000141295	SCRN2	-0.335742	4.03426e-148	1.72017e-143	0.201	0.133
ENSG00000114902	SPCS1	-0.336341	2.89894e-274	1.23608e-269	0.468	0.326
ENSG00000108381	ASPA	-0.336396	6.36976e-120	2.716e-115	0.13	0.091
ENSG00000106258	CYP3A5	-0.336651	2.33466e-45	9.95474e-41	0.076	0.07
ENSG00000196636	SDHAF3	-0.337892	1.4921e-106	6.36218e-102	0.107	0.079
ENSG00000146476	ARMT1	-0.338883	2.23161e-140	9.51536e-136	0.146	0.098
ENSG00000137124	ALDH1B1	-0.339936	2.04559e-151	8.72221e-147	0.154	0.098
ENSG00000146809	ASB15	-0.340309	2.15879e-43	9.20487e-39	0.014	0.036
ENSG00000153130	SCOC	-0.340687	3.99985e-213	1.70549e-208	0.252	0.157
ENSG00000076043	REXO2	-0.3407	1.64709e-263	7.02303e-259	0.357	0.226
ENSG00000100422	CERK	-0.340751	2.89804e-81	1.2357e-76	0.07	0.058
ENSG00000150779	TIMM8B	-0.340862	5.13876e-245	2.19112e-240	0.361	0.239
ENSG00000135940	COX5B	-0.341733	1.56737e-250	6.68309e-246	0.664	0.542
ENSG00000224877	NDUFAF8	-0.343044	3.70203e-239	1.57851e-234	0.307	0.192
ENSG00000183172	SMDT1	-0.345054	5.735e-293	2.44535e-288	0.433	0.28
ENSG00000103811	CTSH	-0.345632	2.08312e-280	8.8822e-276	0.379	0.236
ENSG00000116251	RPL22	-0.345707	5.67636e-282	2.42034e-277	0.645	0.498
ENSG00000163884	KLF15	-0.345861	8.30502e-61	3.54118e-56	0.059	0.059
ENSG00000163463	KRTCAP2	-0.346593	1.54254e-110	6.57724e-106	0.148	0.115
ENSG00000114784	EIF1B	-0.34737	9.88076e-250	4.21306e-245	0.384	0.261
ENSG00000143977	SNRPG	-0.347677	3.28048e-259	1.39876e-254	0.379	0.246
ENSG00000124588	NQO2	-0.348042	1.45673e-186	6.21135e-182	0.4	0.312
ENSG00000023697	DERA	-0.348087	1.43699e-132	6.1272e-128	0.177	0.126
ENSG00000175701	MTLN	-0.34819	7.38915e-182	3.15066e-177	0.191	0.118
ENSG00000264920	SP2-DT	-0.348974	5.05179e-69	2.15403e-64	0.075	0.073
ENSG00000165678	GHITM	-0.349164	3.22789e-282	1.37634e-277	0.473	0.331
ENSG00000170099	SERPINA6	-0.349224	7.99364e-88	3.40841e-83	0.104	0.088
ENSG00000132432	SEC61G	-0.349775	7.92013e-260	3.37706e-255	0.389	0.26
ENSG00000119655	NPC2	-0.350879	0	5.84502e-308	0.522	0.361
ENSG00000100387	RBX1	-0.351718	7.52499e-244	3.20858e-239	0.36	0.24
ENSG00000161533	ACOX1	-0.351736	5.03113e-209	2.14522e-204	0.227	0.136
ENSG00000164172	MOCS2	-0.352145	4.48168e-164	1.91094e-159	0.244	0.176
ENSG00000168303	MPLKIP	-0.352525	2.76921e-186	1.18076e-181	0.25	0.169
ENSG00000269293	ZSCAN16-AS1	-0.353252	3.20748e-140	1.36764e-135	0.181	0.124
ENSG00000176209	SMIM19	-0.353935	4.29946e-187	1.83325e-182	0.267	0.181
ENSG00000198938	MT-CO3	-0.35547	1.48264e-211	6.32183e-207	0.977	0.994
ENSG00000112667	DNPH1	-0.355674	1.5897e-285	6.77834e-281	0.483	0.332
ENSG00000137714	FDX1	-0.356084	1.23662e-208	5.27282e-204	0.264	0.169
ENSG00000117054	ACADM	-0.356216	1.69935e-226	7.24584e-222	0.419	0.311
ENSG00000196683	TOMM7	-0.356438	2.53375e-297	1.08037e-292	0.586	0.432
ENSG00000197375	SLC22A5	-0.357299	7.2002e-133	3.07009e-128	0.14	0.106
ENSG00000187193	MT1X	-0.357596	1.47468e-152	6.28788e-148	0.498	0.504
ENSG00000135441	BLOC1S1	-0.358883	2.20516e-258	9.40256e-254	0.392	0.263
ENSG00000164266	SPINK1	-0.359986	4.90449e-23	2.09123e-18	0.005	0.019
ENSG00000077585	GPR137B	-0.36117	5.69407e-123	2.4279e-118	0.145	0.109
ENSG00000134248	LAMTOR5	-0.361301	4.76446e-194	2.03152e-189	0.65	0.565
ENSG00000148584	A1CF	-0.361701	1.62062e-159	6.91015e-155	0.203	0.136
ENSG00000186529	CYP4F3	-0.36188	1.16427e-84	4.96434e-80	0.125	0.108
ENSG00000038274	MAT2B	-0.361887	3.25755e-188	1.38899e-183	0.167	0.104
ENSG00000137720	C11orf1	-0.361902	1.10393e-133	4.70706e-129	0.187	0.138
ENSG00000129235	TXNDC17	-0.362511	3.33096e-262	1.42029e-257	0.46	0.32
ENSG00000116218	NPHS2	-0.363466	2.03345e-32	8.67044e-28	0.005	0.028
ENSG00000086065	CHMP5	-0.36398	8.16556e-226	3.48171e-221	0.28	0.175
ENSG00000130255	RPL36	-0.364034	1.50882e-164	6.43346e-160	0.768	0.718
ENSG00000135535	CD164	-0.364826	0	0	0.521	0.358
ENSG00000164035	EMCN	-0.365187	1.60285e-32	6.83438e-28	0.021	0.037
ENSG00000115112	TFCP2L1	-0.366391	7.43169e-105	3.1688e-100	0.15	0.118
ENSG00000104660	LEPROTL1	-0.36655	5.35846e-171	2.28479e-166	0.172	0.115
ENSG00000182327	GLTPD2	-0.368626	2.72198e-69	1.16063e-64	0.094	0.085
ENSG00000134809	TIMM10	-0.369214	2.61857e-152	1.11653e-147	0.168	0.117
ENSG00000090013	BLVRB	-0.369778	2.05121e-201	8.74616e-197	0.31	0.216
ENSG00000205707	ETFRF1	-0.370712	2.46184e-127	1.0497e-122	0.15	0.109
ENSG00000198786	MT-ND5	-0.371335	1.22566e-143	5.22608e-139	0.855	0.907
ENSG00000166123	GPT2	-0.371487	7.18609e-82	3.06408e-77	0.076	0.068
ENSG00000069535	MAOB	-0.371799	1.56092e-194	6.65561e-190	0.233	0.151
ENSG00000137880	GCHFR	-0.371843	1.52735e-179	6.51247e-175	0.289	0.208
ENSG00000167085	PHB	-0.373503	1.82687e-287	7.78959e-283	0.401	0.258
ENSG00000227877	MRLN	-0.374358	8.91218e-36	3.80007e-31	0.012	0.043
ENSG00000082146	STRADB	-0.375435	1.44607e-124	6.16591e-120	0.133	0.098
ENSG00000256338	RPL41P2	-0.376895	1.41766e-107	6.04474e-103	0.081	0.071
ENSG00000116005	PCYOX1	-0.377349	3.95526e-275	1.68648e-270	0.325	0.207
ENSG00000137700	SLC37A4	-0.378357	7.55005e-207	3.21927e-202	0.269	0.178
ENSG00000156535	CD109	-0.378668	6.09266e-89	2.59785e-84	0.07	0.065
ENSG00000167863	ATP5PD	-0.378863	7.6327e-287	3.25451e-282	0.518	0.367
ENSG00000181350	LRRC75A	-0.379627	5.32418e-28	2.27018e-23	0.038	0.057
ENSG00000197635	DPP4	-0.379683	2.97556e-299	1.26875e-294	0.336	0.208
ENSG00000241468	ATP5MF	-0.380776	5.26634e-263	2.24552e-258	0.499	0.37
ENSG00000185187	SIGIRR	-0.382822	2.04288e-169	8.71063e-165	0.235	0.168
ENSG00000087076	HSD17B14	-0.384017	4.76113e-123	2.0301e-118	0.18	0.138
ENSG00000198146	ZNF770	-0.384036	5.06313e-193	2.15887e-188	0.186	0.116
ENSG00000166033	HTRA1	-0.385085	1.45154e-60	6.18921e-56	0.061	0.061
ENSG00000172586	CHCHD1	-0.385092	2.69374e-231	1.14858e-226	0.27	0.167
ENSG00000130312	MRPL34	-0.389739	7.48367e-243	3.19096e-238	0.327	0.216
ENSG00000176340	COX8A	-0.390124	0	0	0.622	0.471
ENSG00000182512	GLRX5	-0.391664	4.29543e-243	1.83153e-238	0.338	0.228
ENSG00000142168	SOD1	-0.392871	5.21496e-276	2.22361e-271	0.66	0.53
ENSG00000148834	GSTO1	-0.394512	4.73963e-245	2.02093e-240	0.371	0.258
ENSG00000140263	SORD	-0.396244	1.57836e-93	6.72996e-89	0.149	0.13
ENSG00000104765	BNIP3L	-0.397451	6.55621e-280	2.7955e-275	0.355	0.225
ENSG00000111802	TDP2	-0.397903	9.29424e-154	3.96297e-149	0.189	0.135
ENSG00000198918	RPL39	-0.398493	8.03011e-136	3.42396e-131	0.793	0.759
ENSG00000210184	MT-TS2	-0.398755	2.8128e-77	1.19935e-72	0.081	0.08
ENSG00000145824	CXCL14	-0.398769	5.33967e-155	2.27678e-150	0.676	0.705
ENSG00000145247	OCIAD2	-0.399157	3.11666e-251	1.32891e-246	0.604	0.48
ENSG00000092621	PHGDH	-0.399304	8.97136e-126	3.8253e-121	0.181	0.141
ENSG00000159199	ATP5MC1	-0.399631	1.47418e-271	6.28576e-267	0.442	0.314
ENSG00000148090	AUH	-0.400745	3.52816e-141	1.50437e-136	0.14	0.1
ENSG00000145592	RPL37	-0.40076	2.45603e-104	1.04723e-99	0.801	0.794
ENSG00000093144	ECHDC1	-0.401183	1.82724e-225	7.79116e-221	0.279	0.184
ENSG00000187097	ENTPD5	-0.4013	2.6675e-188	1.1374e-183	0.221	0.155
ENSG00000169891	REPS2	-0.40188	7.03274e-67	2.99869e-62	0.051	0.06
ENSG00000124214	STAU1	-0.402025	0	3.66183e-308	0.365	0.226
ENSG00000104870	FCGRT	-0.403342	0	0	0.434	0.294
ENSG00000136521	NDUFB5	-0.405441	3.18561e-259	1.35831e-254	0.359	0.242
ENSG00000101200	AVP	-0.406202	6.40824e-74	2.73241e-69	0.06	0.064
ENSG00000269893	SNHG8	-0.406307	3.14185e-287	1.33965e-282	0.441	0.298
ENSG00000082397	EPB41L3	-0.407846	5.23452e-193	2.23195e-188	0.196	0.133
ENSG00000125691	RPL23	-0.408652	5.15603e-125	2.19848e-120	0.752	0.713
ENSG00000147123	NDUFB11	-0.410924	1.34907e-270	5.7523e-266	0.472	0.341
ENSG00000197756	RPL37A	-0.41378	2.28991e-138	9.76393e-134	0.778	0.757
ENSG00000021488	SLC7A9	-0.414205	8.17399e-96	3.48531e-91	0.128	0.119
ENSG00000210127	MT-TA	-0.414274	1.57535e-44	6.71713e-40	0.04	0.053
ENSG00000155368	DBI	-0.415063	4.25975e-239	1.81631e-234	0.619	0.507
ENSG00000285958	ENSG00000285958	-0.415336	4.32352e-59	1.84351e-54	0.016	0.05
ENSG00000198804	MT-CO1	-0.4162	5.20932e-187	2.2212e-182	0.973	0.991
ENSG00000103485	QPRT	-0.416925	7.53379e-244	3.21233e-239	0.402	0.285
ENSG00000143845	ETNK2	-0.417689	1.19163e-120	5.08101e-116	0.157	0.127
ENSG00000237238	BMS1P10	-0.419121	7.29096e-43	3.10879e-38	0.017	0.052
ENSG00000159423	ALDH4A1	-0.420265	1.30192e-230	5.55124e-226	0.308	0.205
ENSG00000182154	MRPL41	-0.420563	9.22497e-244	3.93344e-239	0.396	0.292
ENSG00000125870	SNRPB2	-0.420699	6.54589e-206	2.7911e-201	0.308	0.222
ENSG00000167703	SLC43A2	-0.421646	2.71204e-115	1.15639e-110	0.101	0.088
ENSG00000152700	SAR1B	-0.422035	1.01066e-186	4.30936e-182	0.214	0.15
ENSG00000172809	RPL38	-0.422503	4.48386e-239	1.91187e-234	0.698	0.597
ENSG00000186868	MAPT	-0.422531	6.19555e-118	2.64172e-113	0.126	0.104
ENSG00000143742	SRP9	-0.423577	3.24722e-264	1.38458e-259	0.341	0.228
ENSG00000168894	RNF181	-0.425005	1.60474e-273	6.84243e-269	0.36	0.237
ENSG00000148730	EIF4EBP2	-0.426146	1.2405e-259	5.28937e-255	0.299	0.193
ENSG00000111275	ALDH2	-0.429702	1.11236e-210	4.743e-206	0.49	0.407
ENSG00000116898	MRPS15	-0.431746	3.60975e-210	1.53916e-205	0.256	0.174
ENSG00000164039	BDH2	-0.432116	2.5139e-276	1.0719e-271	0.503	0.375
ENSG00000104325	DECR1	-0.432152	2.63246e-219	1.12245e-214	0.316	0.225
ENSG00000107372	ZFAND5	-0.433307	1.95661e-298	8.34279e-294	0.468	0.323
ENSG00000138678	GPAT3	-0.433591	5.77619e-190	2.46291e-185	0.22	0.153
ENSG00000164405	UQCRQ	-0.433747	6.27344e-251	2.67493e-246	0.638	0.532
ENSG00000144713	RPL32	-0.434048	1.97638e-111	8.42708e-107	0.833	0.843
ENSG00000198585	NUDT16	-0.434968	7.05378e-127	3.00766e-122	0.143	0.12
ENSG00000165629	ATP5F1C	-0.435885	1.09477e-288	4.66801e-284	0.489	0.371
ENSG00000172594	SMPDL3A	-0.436851	9.12205e-101	3.88955e-96	0.108	0.098
ENSG00000106355	LSM5	-0.438014	6.46824e-157	2.75799e-152	0.203	0.153
ENSG00000166441	RPL27A	-0.438105	4.20322e-234	1.79221e-229	0.651	0.563
ENSG00000122033	MTIF3	-0.43909	1.32888e-260	5.66623e-256	0.324	0.212
ENSG00000125995	ROMO1	-0.43922	0	1.17526e-306	0.424	0.282
ENSG00000133112	TPT1	-0.439656	2.07109e-146	8.83091e-142	0.916	0.969
ENSG00000168653	NDUFS5	-0.440141	0	7.08669e-308	0.585	0.45
ENSG00000187630	DHRS4L2	-0.440827	8.40227e-144	3.58264e-139	0.284	0.241
ENSG00000233927	RPS28	-0.442016	1.0717e-119	4.56963e-115	0.823	0.836
ENSG00000147669	POLR2K	-0.443049	1.79939e-218	7.67243e-214	0.254	0.17
ENSG00000197223	C1D	-0.443158	4.6175e-202	1.96886e-197	0.197	0.136
ENSG00000257845	LINC02294	-0.44458	7.3426e-100	3.13081e-95	0.091	0.083
ENSG00000198712	MT-CO2	-0.445204	3.23328e-196	1.37864e-191	0.969	0.993
ENSG00000136943	CTSV	-0.447145	5.67998e-64	2.42188e-59	0.044	0.061
ENSG00000065518	NDUFB4	-0.449877	5.04842e-278	2.15259e-273	0.443	0.32
ENSG00000174827	PDZK1	-0.450303	2.56596e-232	1.0941e-227	0.46	0.361
ENSG00000204653	ASPDH	-0.451677	1.08088e-63	4.60877e-59	0.124	0.141
ENSG00000112695	COX7A2	-0.452929	0	2.59489e-307	0.567	0.444
ENSG00000167588	GPD1	-0.45325	2.50786e-143	1.06933e-138	0.222	0.18
ENSG00000116791	CRYZ	-0.453328	0	0	0.349	0.214
ENSG00000198763	MT-ND2	-0.453585	2.70967e-223	1.15537e-218	0.893	0.957
ENSG00000129151	BBOX1	-0.455241	4.90465e-179	2.09129e-174	0.498	0.462
ENSG00000210135	MT-TN	-0.455971	2.67196e-79	1.1393e-74	0.077	0.074
ENSG00000205358	MT1H	-0.456214	1.71035e-146	7.29277e-142	0.388	0.428
ENSG00000164466	SFXN1	-0.456253	2.9956e-128	1.27729e-123	0.13	0.108
ENSG00000117448	AKR1A1	-0.457831	3.7036e-237	1.57918e-232	0.526	0.45
ENSG00000225630	MTND2P28	-0.45785	2.11917e-110	9.03592e-106	0.105	0.104
ENSG00000153904	DDAH1	-0.459481	0	2.27317e-305	0.374	0.24
ENSG00000140284	SLC27A2	-0.460112	2.35221e-251	1.00296e-246	0.327	0.23
ENSG00000277972	CISD3	-0.460419	1.51259e-198	6.44953e-194	0.272	0.196
ENSG00000090263	MRPS33	-0.460456	8.78346e-235	3.74518e-230	0.266	0.181
ENSG00000004779	NDUFAB1	-0.460894	1.56219e-246	6.661e-242	0.389	0.292
ENSG00000126267	COX6B1	-0.461997	5.04806e-298	2.15244e-293	0.623	0.5
ENSG00000117450	PRDX1	-0.463242	1.2315e-230	5.25099e-226	0.7	0.613
ENSG00000119705	SLIRP	-0.469341	1.50213e-268	6.40495e-264	0.372	0.259
ENSG00000137274	BPHL	-0.471852	6.25032e-187	2.66507e-182	0.267	0.203
ENSG00000148942	SLC5A12	-0.472774	2.41011e-182	1.02765e-177	0.347	0.267
ENSG00000211452	DIO1	-0.472847	9.72622e-130	4.14716e-125	0.159	0.134
ENSG00000103187	COTL1	-0.473453	3.16308e-249	1.34871e-244	0.404	0.299
ENSG00000081051	AFP	-0.473689	2.81593e-68	1.20069e-63	0.085	0.09
ENSG00000162961	DPY30	-0.474315	3.27566e-204	1.39671e-199	0.24	0.172
ENSG00000167748	KLK1	-0.477137	7.84671e-20	3.34576e-15	0.007	0.025
ENSG00000204370	SDHD	-0.480954	3.65195e-200	1.55715e-195	0.302	0.233
ENSG00000109390	NDUFC1	-0.489568	0	3.05673e-308	0.587	0.459
ENSG00000079557	AFM	-0.489755	4.86051e-61	2.07247e-56	0.041	0.074
ENSG00000175806	MSRA	-0.494527	4.90116e-211	2.08981e-206	0.38	0.309
ENSG00000198258	UBL5	-0.494699	0	0	0.62	0.481
ENSG00000134056	MRPS36	-0.495174	8.34181e-293	3.55687e-288	0.367	0.249
ENSG00000148803	FUOM	-0.495711	1.48317e-157	6.32407e-153	0.221	0.178
ENSG00000111666	CHPT1	-0.496187	4.19158e-181	1.78725e-176	0.181	0.138
ENSG00000174021	GNG5	-0.499317	2.11051e-168	8.99901e-164	0.155	0.124
ENSG00000063854	HAGH	-0.500559	2.51893e-195	1.07405e-190	0.288	0.223
ENSG00000151726	ACSL1	-0.500859	2.11008e-281	8.99715e-277	0.287	0.195
ENSG00000173890	GPR160	-0.501666	5.52626e-190	2.35634e-185	0.196	0.145
ENSG00000145692	BHMT	-0.501814	1.324e-143	5.64539e-139	0.52	0.57
ENSG00000075239	ACAT1	-0.503579	7.96627e-249	3.39674e-244	0.529	0.439
ENSG00000122873	CISD1	-0.505275	9.35206e-301	3.98763e-296	0.366	0.248
ENSG00000198130	HIBCH	-0.511361	3.25759e-185	1.389e-180	0.301	0.241
ENSG00000272047	GTF2H5	-0.513576	3.34428e-230	1.42597e-225	0.308	0.225
ENSG00000131495	NDUFA2	-0.515847	0	0	0.487	0.367
ENSG00000198899	MT-ATP6	-0.517286	2.74664e-228	1.17114e-223	0.971	0.991
ENSG00000171735	CAMTA1	-0.519078	0	2.30784e-304	0.413	0.296
ENSG00000110887	DAO	-0.52389	4.44508e-97	1.89534e-92	0.115	0.12
ENSG00000010379	SLC6A13	-0.528456	5.76782e-196	2.45934e-191	0.327	0.268
ENSG00000148795	CYP17A1	-0.532278	9.53853e-60	4.06713e-55	0.041	0.069
ENSG00000145362	ANK2	-0.532686	7.09674e-103	3.02598e-98	0.269	0.267
ENSG00000172425	TTC36	-0.53696	4.57959e-57	1.95269e-52	0.034	0.081
ENSG00000237550	ENSG00000237550	-0.539656	4.71565e-158	2.01071e-153	0.179	0.158
ENSG00000138796	HADH	-0.541444	4.37478e-188	1.86536e-183	0.256	0.206
ENSG00000138792	ENPEP	-0.543207	1.95125e-215	8.31993e-211	0.357	0.291
ENSG00000170906	NDUFA3	-0.543847	7.61894e-264	3.24864e-259	0.399	0.313
ENSG00000164237	CMBL	-0.54395	3.11074e-222	1.32639e-217	0.424	0.369
ENSG00000259347	ENSG00000259347	-0.544888	1.82871e-79	7.79743e-75	0.075	0.092
ENSG00000175768	TOMM5	-0.545696	1.25614e-132	5.35605e-128	0.107	0.103
ENSG00000286024	ENSG00000286024	-0.545809	1.47178e-73	6.27553e-69	0.061	0.092
ENSG00000122026	RPL21	-0.547377	2.58361e-185	1.10163e-180	0.736	0.722
ENSG00000106733	NMRK1	-0.548195	1.01224e-133	4.3161e-129	0.153	0.138
ENSG00000134042	MRO	-0.548544	7.57575e-87	3.23022e-82	0.057	0.079
ENSG00000139625	MAP3K12	-0.551762	3.45327e-64	1.47244e-59	0.039	0.076
ENSG00000120533	ENY2	-0.552575	0	0	0.415	0.299
ENSG00000117791	MTARC2	-0.553058	1.32072e-194	5.63143e-190	0.199	0.158
ENSG00000115884	SDC1	-0.554435	3.80051e-166	1.6205e-161	0.165	0.146
ENSG00000174358	SLC6A19	-0.556068	5.7497e-169	2.45162e-164	0.231	0.193
ENSG00000108176	DNAJC12	-0.560356	1.22736e-104	5.23336e-100	0.1	0.11
ENSG00000128567	PODXL	-0.560533	2.3135e-51	9.86452e-47	0.025	0.057
ENSG00000198721	ECI2	-0.560639	4.71407e-254	2.01003e-249	0.411	0.334
ENSG00000140374	ETFA	-0.563009	5.00818e-243	2.13544e-238	0.285	0.217
ENSG00000160194	NDUFV3	-0.565121	1.80618e-196	7.70137e-192	0.256	0.211
ENSG00000133315	MACROD1	-0.569823	3.87108e-131	1.65059e-126	0.164	0.16
ENSG00000171227	TMEM37	-0.571729	1.89935e-232	8.09863e-228	0.254	0.193
ENSG00000110245	APOC3	-0.574407	5.15391e-72	2.19757e-67	0.017	0.066
ENSG00000185432	METTL7A	-0.575369	1.36701e-246	5.82877e-242	0.41	0.327
ENSG00000127184	COX7C	-0.575527	1.09055e-228	4.65e-224	0.746	0.736
ENSG00000125144	MT1G	-0.576115	2.79153e-200	1.19028e-195	0.648	0.715
ENSG00000118564	FBXL5	-0.57612	7.47973e-284	3.18928e-279	0.319	0.225
ENSG00000125356	NDUFA1	-0.583666	0	0	0.563	0.449
ENSG00000169715	MT1E	-0.58557	3.12378e-217	1.33195e-212	0.559	0.518
ENSG00000140905	GCSH	-0.586448	3.12152e-236	1.33098e-231	0.348	0.287
ENSG00000119013	NDUFB3	-0.587776	2.86488e-269	1.22156e-264	0.377	0.293
ENSG00000198814	GK	-0.588949	1.97502e-253	8.42129e-249	0.319	0.239
ENSG00000072210	ALDH3A2	-0.591114	6.90011e-269	2.94214e-264	0.312	0.238
ENSG00000160862	AZGP1	-0.592128	1.94755e-183	8.30415e-179	0.3	0.263
ENSG00000178363	CALML3	-0.594312	1.00243e-74	4.27427e-70	0.012	0.07
ENSG00000178828	RNF186	-0.605837	1.65053e-61	7.03769e-57	0.044	0.093
ENSG00000005022	SLC25A5	-0.606874	2.64231e-297	1.12665e-292	0.582	0.518
ENSG00000143353	LYPLAL1	-0.607042	2.01018e-198	8.57119e-194	0.243	0.209
ENSG00000154518	ATP5MC3	-0.608862	1.63824e-279	6.98528e-275	0.628	0.568
ENSG00000085871	MGST2	-0.612048	2.4101e-177	1.02764e-172	0.206	0.187
ENSG00000198569	SLC34A3	-0.614787	1.8802e-94	8.01699e-90	0.04	0.087
ENSG00000187621	TCL6	-0.615368	2.66836e-77	1.13776e-72	0.068	0.1
ENSG00000036672	USP2	-0.616085	1.21805e-124	5.19366e-120	0.127	0.144
ENSG00000170860	LSM3	-0.617196	2.05065e-291	8.74378e-287	0.42	0.326
ENSG00000162366	PDZK1IP1	-0.620825	1.03829e-266	4.42717e-262	0.719	0.77
ENSG00000172340	SUCLG2	-0.621146	1.33935e-237	5.71084e-233	0.283	0.229
ENSG00000168679	SLC16A4	-0.622206	4.61175e-289	1.9664e-284	0.326	0.251
ENSG00000134864	GGACT	-0.623613	2.88979e-77	1.23218e-72	0.081	0.125
ENSG00000137563	GGH	-0.629794	6.51268e-260	2.77694e-255	0.286	0.222
ENSG00000122121	XPNPEP2	-0.631202	2.09117e-136	8.91655e-132	0.156	0.166
ENSG00000163631	ALB	-0.640148	5.04312e-49	2.15034e-44	0.035	0.08
ENSG00000118181	RPS25	-0.642178	1.57624e-284	6.72093e-280	0.674	0.623
ENSG00000189221	MAOA	-0.64499	1.13977e-191	4.85985e-187	0.26	0.235
ENSG00000147257	GPC3	-0.645746	5.92034e-104	2.52437e-99	0.106	0.125
ENSG00000173141	MRPL57	-0.646651	0	0	0.409	0.316
ENSG00000189043	NDUFA4	-0.651624	0	5.33559e-305	0.722	0.677
ENSG00000137960	GIPC2	-0.654398	4.18288e-235	1.78354e-230	0.303	0.246
ENSG00000138495	COX17	-0.658471	5.1189e-242	2.18265e-237	0.31	0.252
ENSG00000169738	DCXR	-0.659626	0	2.46462e-305	0.491	0.534
ENSG00000113494	PRLR	-0.663415	6.04312e-220	2.57673e-215	0.206	0.177
ENSG00000171564	FGB	-0.665449	1.23452e-85	5.26386e-81	0.07	0.109
ENSG00000177954	RPS27	-0.665528	1.42763e-227	6.08726e-223	0.793	0.822
ENSG00000162433	AK4	-0.666467	1.60332e-189	6.83638e-185	0.47	0.464
ENSG00000241224	C3orf85	-0.670295	1.53713e-126	6.55415e-122	0.126	0.135
ENSG00000106399	RPA3	-0.670638	2.10475e-202	8.97444e-198	0.234	0.207
ENSG00000282408	ENSG00000282408	-0.670944	1.37182e-82	5.84929e-78	0.013	0.073
ENSG00000124299	PEPD	-0.676999	4.41819e-269	1.88387e-264	0.51	0.494
ENSG00000154723	ATP5PF	-0.679327	0	0	0.639	0.575
ENSG00000128311	TST	-0.681546	5.12795e-260	2.18651e-255	0.391	0.334
ENSG00000124172	ATP5F1E	-0.682334	6.72968e-283	2.86947e-278	0.747	0.731
ENSG00000119138	KLF9	-0.694651	2.46063e-189	1.04919e-184	0.237	0.23
ENSG00000122203	KIAA1191	-0.696332	2.00801e-259	8.56193e-255	0.29	0.245
ENSG00000113790	EHHADH	-0.698118	3.97111e-273	1.69324e-268	0.309	0.253
ENSG00000151552	QDPR	-0.700688	6.95882e-235	2.96717e-230	0.312	0.276
ENSG00000197111	PCBP2	-0.707228	0	0	0.542	0.423
ENSG00000090266	NDUFB2	-0.708338	0	0	0.611	0.553
ENSG00000132855	ANGPTL3	-0.711	1.20302e-166	5.12957e-162	0.174	0.179
ENSG00000107611	CUBN	-0.717565	2.009e-186	8.56615e-182	0.461	0.474
ENSG00000087086	FTL	-0.725471	0	0	0.914	0.968
ENSG00000163581	SLC2A2	-0.725562	1.3819e-168	5.8923e-164	0.12	0.143
ENSG00000116171	SCP2	-0.729393	0	0	0.465	0.384
ENSG00000164325	TMEM174	-0.73002	5.65476e-140	2.41113e-135	0.16	0.179
ENSG00000113492	AGXT2	-0.730243	1.84742e-216	7.87722e-212	0.313	0.292
ENSG00000165828	PRAP1	-0.733356	3.46906e-124	1.47917e-119	0.085	0.126
ENSG00000169020	ATP5ME	-0.734317	0	0	0.58	0.507
ENSG00000060971	ACAA1	-0.7347	9.98055e-291	4.2556e-286	0.426	0.399
ENSG00000228253	MT-ATP8	-0.734988	0	6.60367e-308	0.476	0.437
ENSG00000100600	LGMN	-0.736737	3.89086e-227	1.65902e-222	0.244	0.213
ENSG00000116771	AGMAT	-0.736774	2.19407e-209	9.35531e-205	0.356	0.352
ENSG00000150540	HNMT	-0.737647	3.09759e-243	1.32078e-238	0.241	0.217
ENSG00000035115	SH3YL1	-0.7377	3.8867e-249	1.65725e-244	0.312	0.282
ENSG00000164919	COX6C	-0.744058	0	0	0.6	0.532
ENSG00000186335	SLC36A2	-0.752674	3.90681e-138	1.66583e-133	0.069	0.119
ENSG00000121691	CAT	-0.754976	0	0	0.387	0.327
ENSG00000107537	PHYH	-0.756541	7.66492e-195	3.26824e-190	0.3	0.314
ENSG00000148671	ADIRF	-0.759612	9.79176e-169	4.17511e-164	0.309	0.346
ENSG00000156411	ATP5MJ	-0.764796	0	0	0.543	0.484
ENSG00000226733	ENSG00000226733	-0.767709	2.0792e-112	8.86552e-108	0.093	0.137
ENSG00000184076	UQCR10	-0.771011	0	0	0.587	0.518
ENSG00000196177	ACADSB	-0.771499	2.01462e-191	8.59015e-187	0.204	0.2
ENSG00000153774	CFDP1	-0.773378	0	0	0.425	0.352
ENSG00000100253	MIOX	-0.773513	0	0	0.538	0.695
ENSG00000145088	EAF2	-0.777168	1.37952e-179	5.88213e-175	0.155	0.166
ENSG00000204511	MCCD1	-0.779172	2.62913e-90	1.12103e-85	0.048	0.123
ENSG00000112304	ACOT13	-0.790968	4.21221e-233	1.79604e-228	0.271	0.252
ENSG00000119711	ALDH6A1	-0.791262	1.51191e-239	6.44662e-235	0.514	0.545
ENSG00000108187	PBLD	-0.797923	5.63016e-275	2.40064e-270	0.419	0.39
ENSG00000095932	SMIM24	-0.798547	1.72131e-258	7.3395e-254	0.522	0.54
ENSG00000109906	ZBTB16	-0.799096	1.26558e-133	5.3963e-129	0.058	0.144
ENSG00000123689	G0S2	-0.806031	4.63149e-132	1.97482e-127	0.15	0.183
ENSG00000141504	SAT2	-0.808506	0	0	0.499	0.46
ENSG00000135838	NPL	-0.808506	2.43903e-128	1.03998e-123	0.093	0.144
ENSG00000215277	RNF212B	-0.815151	1.09437e-133	4.66629e-129	0.007	0.093
ENSG00000178573	MAF	-0.822816	3.25028e-271	1.38589e-266	0.375	0.346
ENSG00000198668	CALM1	-0.827802	0	0	0.717	0.701
ENSG00000132437	DDC	-0.832419	2.07421e-259	8.84421e-255	0.393	0.39
ENSG00000225972	MTND1P23	-0.834132	2.87424e-195	1.22555e-190	0.087	0.047
ENSG00000131174	COX7B	-0.849971	0	0	0.604	0.571
ENSG00000136810	TXN	-0.85105	0	0	0.705	0.719
ENSG00000086991	NOX4	-0.857245	5.67058e-244	2.41788e-239	0.213	0.212
ENSG00000149124	GLYAT	-0.85834	1.08676e-273	4.63385e-269	0.434	0.481
ENSG00000198695	MT-ND6	-0.863165	3.3273e-290	1.41873e-285	0.366	0.349
ENSG00000138030	KHK	-0.87068	1.19762e-276	5.10653e-272	0.386	0.428
ENSG00000130770	ATP5IF1	-0.876651	0	0	0.633	0.592
ENSG00000138413	IDH1	-0.877316	1.40061e-173	5.97204e-169	0.117	0.161
ENSG00000104267	CA2	-0.884312	7.37025e-222	3.1426e-217	0.231	0.243
ENSG00000081181	ARG2	-0.88577	1.14405e-204	4.8781e-200	0.179	0.206
ENSG00000197901	SLC22A6	-0.88723	2.24299e-193	9.56388e-189	0.21	0.25
ENSG00000166415	WDR72	-0.8891	0	0	0.271	0.241
ENSG00000183648	NDUFB1	-0.889832	0	0	0.485	0.442
ENSG00000090565	RAB11FIP3	-0.893159	8.94032e-210	3.81206e-205	0.25	0.284
ENSG00000197728	RPS26	-0.899079	0	0	0.552	0.511
ENSG00000127884	ECHS1	-0.903527	0	0	0.589	0.605
ENSG00000157326	DHRS4	-0.908348	1.0213e-138	4.35473e-134	0.104	0.178
ENSG00000198840	MT-ND3	-0.909203	0	0	0.95	0.988
ENSG00000139194	RBP5	-0.912906	2.28623e-304	9.74824e-300	0.463	0.516
ENSG00000100889	PCK2	-0.927127	1.21455e-189	5.17872e-185	0.181	0.221
ENSG00000122194	PLG	-0.928079	5.42062e-195	2.3113e-190	0.223	0.266
ENSG00000183784	DOCK8-AS1	-0.941813	3.42226e-175	1.45922e-170	0.121	0.177
ENSG00000182774	RPS17	-0.942335	2.14057e-290	9.12719e-286	0.219	0.221
ENSG00000165672	PRDX3	-0.959913	0	0	0.447	0.4
ENSG00000135108	FBXO21	-0.962271	2.40095e-270	1.02374e-265	0.201	0.223
ENSG00000182919	C11orf54	-0.967461	0	0	0.544	0.584
ENSG00000158296	SLC13A3	-0.970497	3.10045e-261	1.322e-256	0.226	0.254
ENSG00000102109	PCSK1N	-0.985956	0	0	0.453	0.473
ENSG00000173915	ATP5MK	-0.986311	0	0	0.604	0.588
ENSG00000177556	ATOX1	-0.990847	0	0	0.518	0.486
ENSG00000122729	ACO1	-0.997098	0	0	0.294	0.284
ENSG00000080493	SLC4A4	-1.00617	1.14075e-265	4.86406e-261	0.297	0.335
ENSG00000135069	PSAT1	-1.00753	1.28984e-185	5.49973e-181	0.138	0.206
ENSG00000185088	RPS27L	-1.02159	0	0	0.534	0.545
ENSG00000147647	DPYS	-1.04294	9.56534e-298	4.07857e-293	0.304	0.34
ENSG00000164120	HPGD	-1.05617	2.07869e-170	8.86332e-166	0.099	0.193
ENSG00000157514	TSC22D3	-1.06112	1.23013e-171	5.24517e-167	0.096	0.208
ENSG00000250722	SELENOP	-1.06901	0	0	0.531	0.56
ENSG00000002726	AOC1	-1.0731	2.19725e-264	9.36887e-260	0.168	0.223
ENSG00000132541	RIDA	-1.07735	0	0	0.483	0.547
ENSG00000163541	SUCLG1	-1.10109	0	0	0.584	0.654
ENSG00000173221	GLRX	-1.11046	0	0	0.501	0.521
ENSG00000092068	SLC7A8	-1.11502	2.06074e-204	8.78678e-200	0.137	0.225
ENSG00000205279	CTXN3	-1.12886	7.6422e-170	3.25856e-165	0.089	0.224
ENSG00000100079	LGALS2	-1.13833	0	0	0.384	0.47
ENSG00000251637	LINC02754	-1.14237	2.02071e-199	8.6161e-195	0.109	0.211
ENSG00000289474	ENSG00000289474	-1.14248	8.12209e-135	3.46318e-130	0.007	0.083
ENSG00000176641	RNF152	-1.14659	3.7894e-251	1.61576e-246	0.209	0.281
ENSG00000223985	LINC01874	-1.14914	5.95141e-179	2.53762e-174	0.026	0.143
ENSG00000015413	DPEP1	-1.15218	1.7793e-260	7.58674e-256	0.191	0.275
ENSG00000155465	SLC7A7	-1.16582	8.32319e-236	3.54892e-231	0.213	0.327
ENSG00000165449	SLC16A9	-1.16699	0	0	0.417	0.5
ENSG00000182551	ADI1	-1.17391	0	0	0.453	0.502
ENSG00000165140	FBP1	-1.19515	0	0	0.465	0.546
ENSG00000212907	MT-ND4L	-1.19965	0	0	0.689	0.773
ENSG00000162391	FAM151A	-1.20469	6.37587e-238	2.71861e-233	0.159	0.269
ENSG00000166347	CYB5A	-1.22853	0	0	0.671	0.778
ENSG00000130707	ASS1	-1.27481	0	0	0.435	0.553
ENSG00000204444	APOM	-1.30327	4.22308e-299	1.80068e-294	0.268	0.389
ENSG00000149452	SLC22A8	-1.31497	1.45973e-257	6.22414e-253	0.179	0.3
ENSG00000196549	MME	-1.33061	0	0	0.314	0.379
ENSG00000116285	ERRFI1	-1.33254	0	0	0.237	0.356
ENSG00000250799	PRODH2	-1.35671	0	0	0.213	0.326
ENSG00000096060	FKBP5	-1.37745	3.60008e-296	1.53504e-291	0.026	0.206
ENSG00000240972	MIF	-1.39816	0	0	0.323	0.421
ENSG00000130203	APOE	-1.48052	0	0	0.645	0.816
ENSG00000137731	FXYD2	-1.48324	0	0	0.565	0.651
ENSG00000244734	HBB	-1.49302	4.60827e-10	1.96492e-05	0.011	0.008
ENSG00000171766	GATM	-1.52013	0	0	0.591	0.79
ENSG00000124253	PCK1	-1.59054	0	0	0.313	0.562
ENSG00000211445	GPX3	-1.65672	0	0	0.683	0.883
ENSG00000171759	PAH	-1.8171	0	0	0.237	0.472
ENSG00000158104	HPD	-1.87704	0	0	0.19	0.53
ENSG00000131482	G6PC1	-1.87978	0	0	0.117	0.339
ENSG00000171234	UGT2B7	-1.90205	0	0	0.444	0.625
ENSG00000136872	ALDOB	-1.97189	0	0	0.495	0.897
ENSG00000248527	MTATP6P1	-2.1297	0	0	0.713	0.904
ENSG00000243955	GSTA1	-2.47913	0	0	0.322	0.766
ENSG00000244067	GSTA2	-2.53685	0	0	0.085	0.467
ENSG00000004799	PDK4	-2.53693	0	0	0.094	0.429
ENSG00000163586	FABP1	-3.17512	0	0	0.164	0.675

## Sheet: IgAVN vs. Control
Table S8-2 The list of DEGs of IgAVN vs. control in PT cells
GeneID	GeneName	log2FC	Pvlaue	Qvalue	pct.1	pct.2
ENSG00000109846	CRYAB	2.01576	0	0	0.627	0.232
ENSG00000244734	HBB	1.76369	1.95904e-06	0.0835317	0.014	0.008
ENSG00000118785	SPP1	1.60969	0	0	0.64	0.372
ENSG00000138207	RBP4	1.56046	5.8656e-197	2.50103e-192	0.217	0.069
ENSG00000289474	ENSG00000289474	1.53365	2.12842e-294	9.07538e-290	0.29	0.083
ENSG00000008517	IL32	1.4039	0	0	0.385	0.125
ENSG00000160678	S100A1	1.35719	0	0	0.282	0.066
ENSG00000162174	ASRGL1	0.979978	4.05161e-230	1.72757e-225	0.234	0.064
ENSG00000007001	UPP2	0.962845	7.95599e-192	3.39235e-187	0.123	0.015
ENSG00000230202	ENSG00000230202	0.926145	4.95416e-249	2.11241e-244	0.107	0.002
ENSG00000162482	AKR7A3	0.914828	2.52196e-245	1.07534e-240	0.354	0.14
ENSG00000272398	CD24	0.90518	1.10861e-206	4.72699e-202	0.341	0.146
ENSG00000125347	IRF1	0.888891	1.95532e-155	8.3373e-151	0.172	0.051
ENSG00000167468	GPX4	0.876306	9.66915e-278	4.12283e-273	0.719	0.502
ENSG00000165983	PTER	0.859866	3.90951e-172	1.66698e-167	0.212	0.068
ENSG00000051523	CYBA	0.857139	2.91514e-194	1.24298e-189	0.415	0.216
ENSG00000167701	GPT	0.854872	8.00165e-151	3.41182e-146	0.129	0.027
ENSG00000198736	MSRB1	0.852274	3.68381e-164	1.57074e-159	0.266	0.11
ENSG00000084207	GSTP1	0.849281	2.73293e-147	1.16529e-142	0.465	0.31
ENSG00000115758	ODC1	0.846713	2.43133e-219	1.03669e-214	0.321	0.125
ENSG00000132002	DNAJB1	0.844929	7.66117e-137	3.26665e-132	0.285	0.138
ENSG00000145703	IQGAP2	0.84018	4.50768e-176	1.92203e-171	0.271	0.106
ENSG00000086061	DNAJA1	0.80703	1.05158e-192	4.48381e-188	0.371	0.175
ENSG00000080824	HSP90AA1	0.800252	1.92761e-204	8.21915e-200	0.713	0.576
ENSG00000133020	MYH8	0.796136	1.07687e-177	4.59165e-173	0.094	0.006
ENSG00000177606	JUN	0.791913	1.66842e-61	7.11398e-57	0.275	0.179
ENSG00000109971	HSPA8	0.786602	2.05607e-219	8.76687e-215	0.603	0.39
ENSG00000165092	ALDH1A1	0.785632	1.35327e-183	5.77019e-179	0.378	0.185
ENSG00000125740	FOSB	0.785405	1.37108e-85	5.84614e-81	0.213	0.109
ENSG00000100253	MIOX	0.783336	4.20084e-225	1.79119e-220	0.785	0.695
ENSG00000154734	ADAMTS1	0.775684	1.68482e-119	7.18392e-115	0.123	0.033
ENSG00000165475	CRYL1	0.770166	2.77755e-195	1.18432e-190	0.552	0.342
ENSG00000188536	HBA2	0.758901	0.000536494	1	0.005	0.002
ENSG00000132199	ENOSF1	0.758887	3.5587e-212	1.51739e-207	0.28	0.099
ENSG00000136003	ISCU	0.755525	1.94474e-203	8.29216e-199	0.504	0.284
ENSG00000112096	SOD2	0.751253	1.25918e-136	5.36902e-132	0.435	0.265
ENSG00000089220	PEBP1	0.7477	0	0	0.875	0.756
ENSG00000144035	NAT8	0.740236	1.59714e-165	6.81005e-161	0.713	0.579
ENSG00000140988	RPS2	0.738732	2.37426e-231	1.01236e-226	0.704	0.483
ENSG00000164237	CMBL	0.726719	3.52627e-184	1.50357e-179	0.572	0.369
ENSG00000136717	BIN1	0.725525	5.16603e-167	2.20274e-162	0.273	0.111
ENSG00000204389	HSPA1A	0.723948	5.69844e-76	2.42976e-71	0.336	0.219
ENSG00000127884	ECHS1	0.709618	2.96649e-182	1.26488e-177	0.756	0.605
ENSG00000121858	TNFSF10	0.702439	7.00928e-142	2.98869e-137	0.347	0.18
ENSG00000120694	HSPH1	0.701093	4.41654e-173	1.88317e-168	0.233	0.083
ENSG00000125520	SLC2A4RG	0.700509	7.79774e-183	3.32488e-178	0.308	0.13
ENSG00000204388	HSPA1B	0.696438	4.01911e-80	1.71371e-75	0.235	0.128
ENSG00000054654	SYNE2	0.682764	2.05077e-138	8.74427e-134	0.35	0.184
ENSG00000063241	ISOC2	0.681153	5.50749e-173	2.34834e-168	0.389	0.199
ENSG00000198805	PNP	0.678362	7.09008e-155	3.02314e-150	0.251	0.101
ENSG00000137106	GRHPR	0.662491	3.23101e-171	1.37767e-166	0.511	0.312
ENSG00000074800	ENO1	0.65747	5.56282e-185	2.37193e-180	0.533	0.328
ENSG00000111640	GAPDH	0.657277	8.74338e-194	3.72809e-189	0.823	0.697
ENSG00000134333	LDHA	0.656842	3.0433e-127	1.29763e-122	0.371	0.21
ENSG00000172366	MCRIP2	0.653734	3.5914e-146	1.53134e-141	0.28	0.126
ENSG00000026025	VIM	0.652808	3.23497e-102	1.37936e-97	0.228	0.114
ENSG00000065978	YBX1	0.648918	2.01369e-192	8.58615e-188	0.501	0.287
ENSG00000113924	HGD	0.639869	1.45663e-147	6.21092e-143	0.31	0.149
ENSG00000167315	ACAA2	0.631046	1.52742e-150	6.51275e-146	0.52	0.333
ENSG00000188229	TUBB4B	0.629053	2.32237e-139	9.90235e-135	0.373	0.206
ENSG00000044574	HSPA5	0.623031	5.68712e-167	2.42493e-162	0.284	0.12
ENSG00000185022	MAFF	0.619884	1.03756e-114	4.42403e-110	0.141	0.044
ENSG00000156508	EEF1A1	0.619141	0	0	0.961	0.948
ENSG00000249948	GBA3	0.618521	4.39706e-140	1.87486e-135	0.398	0.226
ENSG00000167658	EEF2	0.618132	2.16586e-175	9.235e-171	0.604	0.396
ENSG00000163191	S100A11	0.615931	4.15785e-136	1.77287e-131	0.299	0.15
ENSG00000105379	ETFB	0.613765	1.92102e-160	8.19104e-156	0.563	0.37
ENSG00000183747	ACSM2A	0.608544	2.29638e-172	9.79153e-168	0.388	0.199
ENSG00000014641	MDH1	0.606871	1.31397e-174	5.60266e-170	0.504	0.299
ENSG00000288869	ENSG00000288869	0.60653	1.28153e-112	5.46433e-108	0.147	0.049
ENSG00000117118	SDHB	0.605484	7.39127e-139	3.15156e-134	0.283	0.132
ENSG00000116882	HAO2	0.599801	1.37869e-109	5.8786e-105	0.395	0.248
ENSG00000196139	AKR1C3	0.599672	1.356e-145	5.78185e-141	0.375	0.204
ENSG00000184557	SOCS3	0.596611	1.7711e-85	7.55181e-81	0.139	0.052
ENSG00000132744	ACY3	0.596606	3.29849e-100	1.40644e-95	0.248	0.128
ENSG00000155366	RHOC	0.594881	8.01175e-136	3.41613e-131	0.303	0.149
ENSG00000160213	CSTB	0.594856	1.96963e-112	8.39831e-108	0.249	0.119
ENSG00000169738	DCXR	0.594032	1.25727e-119	5.36089e-115	0.658	0.534
ENSG00000180817	PPA1	0.593176	3.02264e-145	1.28882e-140	0.332	0.167
ENSG00000241837	ATP5PO	0.592873	1.90426e-148	8.11955e-144	0.462	0.279
ENSG00000053371	AKR7A2	0.591338	2.62206e-159	1.11802e-154	0.446	0.256
ENSG00000169230	PRELID1	0.588195	2.26816e-159	9.6712e-155	0.425	0.238
ENSG00000206503	HLA-A	0.583634	2.29781e-139	9.79764e-135	0.373	0.207
ENSG00000167969	ECI1	0.582844	5.03986e-112	2.14895e-107	0.318	0.176
ENSG00000180185	FAHD1	0.5826	1.58427e-157	6.75516e-153	0.328	0.159
ENSG00000176974	SHMT1	0.581318	1.52151e-158	6.48757e-154	0.466	0.278
ENSG00000013364	MVP	0.580275	7.68535e-115	3.27696e-110	0.19	0.074
ENSG00000205795	CYS1	0.577594	3.64045e-126	1.55225e-121	0.267	0.125
ENSG00000250479	CHCHD10	0.57471	1.32012e-161	5.62884e-157	0.547	0.352
ENSG00000141401	IMPA2	0.57393	1.18125e-165	5.03672e-161	0.428	0.239
ENSG00000133313	CNDP2	0.573489	2.79277e-153	1.19081e-148	0.44	0.254
ENSG00000143252	SDHC	0.573398	3.30155e-145	1.40775e-140	0.381	0.211
ENSG00000123240	OPTN	0.570001	1.53192e-158	6.53196e-154	0.305	0.14
ENSG00000248487	ABHD14A	0.569413	4.60341e-68	1.96285e-63	0.144	0.065
ENSG00000114021	NIT2	0.568006	1.32616e-150	5.65462e-146	0.427	0.247
ENSG00000166840	GLYATL1	0.565846	1.24729e-94	5.31833e-90	0.458	0.325
ENSG00000124299	PEPD	0.563761	2.15325e-134	9.18126e-130	0.662	0.494
ENSG00000074416	MGLL	0.557969	4.33467e-119	1.84826e-114	0.195	0.076
ENSG00000173457	PPP1R14B	0.554128	2.87529e-108	1.22599e-103	0.196	0.082
ENSG00000184117	NIPSNAP1	0.552493	1.50706e-126	6.42593e-122	0.228	0.097
ENSG00000101425	BPI	0.552184	1.38449e-87	5.90332e-83	0.092	0.025
ENSG00000144381	HSPD1	0.550085	5.67834e-126	2.42119e-121	0.659	0.495
ENSG00000092820	EZR	0.54422	3.99106e-148	1.70175e-143	0.467	0.283
ENSG00000118514	ALDH8A1	0.542912	1.39527e-157	5.94928e-153	0.3	0.14
ENSG00000122566	HNRNPA2B1	0.541632	1.82214e-135	7.76941e-131	0.499	0.321
ENSG00000099817	POLR2E	0.541032	8.21351e-88	3.50216e-83	0.171	0.073
ENSG00000126522	ASL	0.534608	6.90934e-110	2.94607e-105	0.188	0.076
ENSG00000197249	SERPINA1	0.534404	1.60258e-65	6.83323e-61	0.294	0.194
ENSG00000099795	NDUFB7	0.533244	3.20787e-132	1.3678e-127	0.452	0.281
ENSG00000006611	USH1C	0.532304	1.30875e-131	5.58039e-127	0.246	0.109
ENSG00000271824	SMIM32	0.530035	1.66101e-121	7.0824e-117	0.161	0.055
ENSG00000120885	CLU	0.528031	5.27871e-111	2.25079e-106	0.218	0.096
ENSG00000104823	ECH1	0.527098	1.00117e-122	4.26889e-118	0.43	0.269
ENSG00000211677	IGLC2	0.526139	0.000117191	1	0.002	0
ENSG00000111716	LDHB	0.522865	2.60758e-132	1.11185e-127	0.769	0.633
ENSG00000103485	QPRT	0.521522	1.11352e-159	4.74792e-155	0.477	0.285
ENSG00000106853	PTGR1	0.52149	1.96634e-145	8.38429e-141	0.465	0.283
ENSG00000008394	MGST1	0.52038	4.85573e-106	2.07044e-101	0.44	0.294
ENSG00000124839	RAB17	0.519128	3.10491e-121	1.3239e-116	0.199	0.08
ENSG00000100292	HMOX1	0.517538	1.19619e-145	5.10042e-141	0.189	0.065
ENSG00000114315	HES1	0.515434	1.35438e-65	5.77494e-61	0.124	0.051
ENSG00000051128	HOMER3	0.513868	7.22024e-89	3.07864e-84	0.14	0.052
ENSG00000170421	KRT8	0.512758	3.53604e-127	1.50773e-122	0.294	0.151
ENSG00000129151	BBOX1	0.511336	2.86336e-115	1.22091e-110	0.616	0.462
ENSG00000166825	ANPEP	0.51119	1.23547e-140	5.26792e-136	0.422	0.248
ENSG00000134463	ECHDC3	0.509804	1.93538e-117	8.25227e-113	0.253	0.121
ENSG00000161011	SQSTM1	0.508374	5.10027e-115	2.17471e-110	0.358	0.207
ENSG00000179918	SEPHS2	0.508367	8.65727e-164	3.69138e-159	0.414	0.229
ENSG00000128739	SNRPN	0.506783	7.44635e-103	3.17505e-98	0.208	0.093
ENSG00000147872	PLIN2	0.504823	1.17085e-122	4.9924e-118	0.391	0.231
ENSG00000163344	PMVK	0.504356	9.75992e-84	4.16153e-79	0.198	0.097
ENSG00000255302	EID1	0.503789	2.4552e-134	1.04687e-129	0.416	0.247
ENSG00000143545	RAB13	0.503391	1.41934e-91	6.05191e-87	0.22	0.107
ENSG00000105669	COPE	0.503215	1.93821e-99	8.26435e-95	0.314	0.18
ENSG00000174886	NDUFA11	0.501753	1.93834e-95	8.26488e-91	0.326	0.193
ENSG00000175806	MSRA	0.501174	2.16244e-147	9.22042e-143	0.49	0.309
ENSG00000144674	GOLGA4	0.500927	3.14628e-140	1.34154e-135	0.308	0.151
ENSG00000134215	VAV3	0.499143	2.41805e-104	1.03103e-99	0.173	0.069
ENSG00000131781	FMO5	0.496875	3.45703e-92	1.47404e-87	0.113	0.035
ENSG00000158864	NDUFS2	0.496326	6.49276e-129	2.76845e-124	0.341	0.186
ENSG00000117305	HMGCL	0.49594	7.78822e-108	3.32082e-103	0.254	0.128
ENSG00000142871	CCN1	0.495911	3.35604e-78	1.43098e-73	0.174	0.08
ENSG00000135744	AGT	0.491054	2.32327e-148	9.90621e-144	0.176	0.055
ENSG00000130988	RGN	0.490601	1.80169e-104	7.68221e-100	0.215	0.098
ENSG00000111229	ARPC3	0.488207	3.78229e-127	1.61273e-122	0.425	0.259
ENSG00000103316	CRYM	0.487922	2.43639e-115	1.03885e-110	0.236	0.111
ENSG00000106400	ZNHIT1	0.486984	1.73425e-126	7.39468e-122	0.415	0.251
ENSG00000149357	LAMTOR1	0.486662	2.627e-134	1.12013e-129	0.326	0.17
ENSG00000004455	AK2	0.486262	2.85331e-101	1.21662e-96	0.28	0.151
ENSG00000152767	FARP1	0.485836	1.67913e-115	7.15965e-111	0.336	0.187
ENSG00000132840	BHMT2	0.482222	1.43241e-122	6.10766e-118	0.611	0.441
ENSG00000019582	CD74	0.480203	7.41315e-60	3.16089e-55	0.266	0.169
ENSG00000147813	NAPRT	0.479045	1.02484e-75	4.3698e-71	0.19	0.095
ENSG00000143891	GALM	0.475866	1.55648e-128	6.63669e-124	0.329	0.177
ENSG00000132855	ANGPTL3	0.475762	2.0729e-104	8.83865e-100	0.317	0.179
ENSG00000185650	ZFP36L1	0.475555	1.06884e-142	4.55743e-138	0.309	0.155
ENSG00000163660	CCNL1	0.4745	2.26517e-65	9.65845e-61	0.193	0.101
ENSG00000067225	PKM	0.473412	2.88249e-70	1.22907e-65	0.196	0.103
ENSG00000137274	BPHL	0.472891	8.43808e-111	3.59791e-106	0.344	0.203
ENSG00000117448	AKR1A1	0.472533	1.78245e-118	7.60017e-114	0.61	0.45
ENSG00000130005	GAMT	0.470221	8.92945e-86	3.80743e-81	0.278	0.16
ENSG00000104904	OAZ1	0.469422	1.15346e-126	4.91824e-122	0.584	0.41
ENSG00000172478	MAB21L4	0.469313	6.15339e-116	2.62375e-111	0.091	0.015
ENSG00000187630	DHRS4L2	0.469154	5.52326e-95	2.35506e-90	0.374	0.241
ENSG00000142541	RPL13A	0.46825	2.76909e-111	1.18071e-106	0.773	0.652
ENSG00000164904	ALDH7A1	0.468193	1.18922e-127	5.07073e-123	0.324	0.173
ENSG00000051620	HEBP2	0.467987	2.77556e-92	1.18347e-87	0.246	0.128
ENSG00000016391	CHDH	0.466688	2.11478e-135	9.01719e-131	0.283	0.137
ENSG00000158716	DUSP23	0.465523	2.75971e-119	1.17671e-114	0.299	0.156
ENSG00000166136	NDUFB8	0.464158	2.07298e-121	8.83898e-117	0.381	0.227
ENSG00000001629	ANKIB1	0.462846	1.72187e-112	7.3419e-108	0.199	0.083
ENSG00000133321	PLAAT4	0.46129	2.74487e-72	1.17039e-67	0.201	0.104
ENSG00000135447	PPP1R1A	0.458431	1.17033e-74	4.99018e-70	0.131	0.052
ENSG00000125246	CLYBL	0.456757	1.43044e-82	6.09926e-78	0.138	0.054
ENSG00000160888	IER2	0.456626	6.75745e-71	2.88131e-66	0.24	0.138
ENSG00000060762	MPC1	0.455578	2.56494e-92	1.09367e-87	0.334	0.206
ENSG00000140941	MAP1LC3B	0.454447	7.25187e-103	3.09213e-98	0.268	0.14
ENSG00000130520	LSM4	0.453706	1.26798e-107	5.40653e-103	0.292	0.158
ENSG00000006757	PNPLA4	0.452414	2.99779e-94	1.27823e-89	0.183	0.081
ENSG00000167797	CDK2AP2	0.45026	6.97326e-92	2.97333e-87	0.156	0.061
ENSG00000161016	RPL8	0.449492	1.48279e-119	6.32249e-115	0.801	0.681
ENSG00000197102	DYNC1H1	0.446912	1.31136e-73	5.59152e-69	0.197	0.102
ENSG00000176912	TYMSOS	0.446886	8.30685e-88	3.54196e-83	0.099	0.028
ENSG00000145692	BHMT	0.446105	1.06179e-75	4.52736e-71	0.663	0.57
ENSG00000185813	PCYT2	0.445168	8.69748e-74	3.70852e-69	0.161	0.073
ENSG00000137710	RDX	0.444945	5.45831e-112	2.32737e-107	0.291	0.157
ENSG00000167815	PRDX2	0.441627	1.55112e-113	6.61384e-109	0.526	0.376
ENSG00000213719	CLIC1	0.441319	1.20258e-108	5.12769e-104	0.324	0.187
ENSG00000099860	GADD45B	0.44112	1.66544e-55	7.10129e-51	0.248	0.154
ENSG00000010810	FYN	0.440817	1.1618e-74	4.95382e-70	0.137	0.057
ENSG00000110955	ATP5F1B	0.44026	1.19628e-136	5.1008e-132	0.53	0.354
ENSG00000176485	PLAAT3	0.439313	1.59803e-136	6.81385e-132	0.435	0.265
ENSG00000121236	TRIM6	0.439166	1.6073e-107	6.85336e-103	0.207	0.094
ENSG00000096384	HSP90AB1	0.438119	6.41299e-91	2.73443e-86	0.564	0.421
ENSG00000167588	GPD1	0.437034	2.45855e-129	1.0483e-124	0.327	0.18
ENSG00000171222	SCAND1	0.434596	7.47872e-85	3.18885e-80	0.321	0.197
ENSG00000262814	MRPL12	0.434264	1.96901e-74	8.39565e-70	0.157	0.07
ENSG00000148803	FUOM	0.434098	3.04994e-116	1.30046e-111	0.319	0.178
ENSG00000132507	EIF5A	0.433545	4.31744e-105	1.84091e-100	0.236	0.115
ENSG00000108774	RAB5C	0.431589	1.17674e-108	5.01748e-104	0.28	0.148
ENSG00000109062	SLC9A3R1	0.431198	4.54627e-114	1.93848e-109	0.388	0.237
ENSG00000125445	MRPS7	0.431127	4.98204e-82	2.12429e-77	0.19	0.092
ENSG00000154096	THY1	0.430383	5.06295e-37	2.15879e-32	0.221	0.148
ENSG00000119471	HSDL2	0.430306	7.06097e-106	3.01073e-101	0.252	0.129
ENSG00000100911	PSME2	0.430255	2.71051e-86	1.15573e-81	0.214	0.106
ENSG00000147065	MSN	0.429772	3.13651e-86	1.33738e-81	0.202	0.098
ENSG00000165678	GHITM	0.428425	5.94989e-114	2.53698e-109	0.487	0.331
ENSG00000122971	ACADS	0.42833	5.00866e-73	2.13564e-68	0.134	0.056
ENSG00000010932	FMO1	0.427986	8.00902e-122	3.41497e-117	0.375	0.22
ENSG00000105516	DBP	0.427713	4.70862e-68	2.00771e-63	0.079	0.022
ENSG00000100266	PACSIN2	0.426709	4.52079e-90	1.92762e-85	0.137	0.049
ENSG00000072778	ACADVL	0.426686	2.06608e-98	8.80956e-94	0.311	0.178
ENSG00000106367	AP1S1	0.426172	8.73126e-68	3.72292e-63	0.208	0.113
ENSG00000100116	GCAT	0.426103	7.77556e-64	3.31542e-59	0.095	0.033
ENSG00000172482	AGXT	0.425575	2.08745e-86	8.90067e-82	0.129	0.052
ENSG00000120306	CYSTM1	0.425084	8.28295e-118	3.53177e-113	0.531	0.37
ENSG00000113645	WWC1	0.424237	2.81572e-92	1.2006e-87	0.168	0.07
ENSG00000132849	PATJ	0.423221	1.14452e-95	4.88013e-91	0.237	0.121
ENSG00000174827	PDZK1	0.42259	2.27937e-110	9.71901e-106	0.515	0.361
ENSG00000136238	RAC1	0.422408	4.11612e-116	1.75507e-111	0.416	0.26
ENSG00000167553	TUBA1C	0.422348	2.4254e-84	1.03417e-79	0.178	0.081
ENSG00000236824	BCYRN1	0.421219	3.09059e-53	1.3178e-48	0.083	0.029
ENSG00000184009	ACTG1	0.420711	8.02349e-136	3.42113e-131	0.53	0.349
ENSG00000204344	STK19	0.418994	7.68577e-94	3.27714e-89	0.128	0.042
ENSG00000100906	NFKBIA	0.418511	5.74167e-56	2.44819e-51	0.188	0.11
ENSG00000242612	DECR2	0.417951	6.45618e-82	2.75285e-77	0.146	0.06
ENSG00000153086	ACMSD	0.415918	4.40925e-99	1.88006e-94	0.34	0.21
ENSG00000179010	MRFAP1	0.415135	4.52806e-114	1.93072e-109	0.339	0.194
ENSG00000111275	ALDH2	0.414282	1.7818e-102	7.59741e-98	0.559	0.407
ENSG00000117054	ACADM	0.414142	6.69109e-101	2.85301e-96	0.454	0.311
ENSG00000100983	GSS	0.412668	5.22845e-99	2.22936e-94	0.169	0.07
ENSG00000140905	GCSH	0.412442	3.49353e-107	1.48961e-102	0.439	0.287
ENSG00000110917	MLEC	0.412121	1.87412e-132	7.99105e-128	0.286	0.142
ENSG00000137880	GCHFR	0.411628	1.77554e-90	7.57073e-86	0.336	0.208
ENSG00000183978	COA3	0.410814	3.45079e-101	1.47138e-96	0.363	0.227
ENSG00000108691	CCL2	0.410249	6.685e-19	2.85042e-14	0.055	0.028
ENSG00000108654	DDX5	0.408855	1.33758e-87	5.7033e-83	0.409	0.274
ENSG00000116459	ATP5PB	0.408239	2.19103e-101	9.34234e-97	0.39	0.248
ENSG00000052795	FNIP2	0.405958	4.13823e-115	1.7645e-110	0.224	0.102
ENSG00000141295	SCRN2	0.405942	8.95143e-99	3.8168e-94	0.251	0.133
ENSG00000215301	DDX3X	0.404764	8.26959e-106	3.52607e-101	0.28	0.15
ENSG00000120915	EPHX2	0.402499	3.30332e-105	1.4085e-100	0.297	0.166
ENSG00000164893	SLC7A13	0.402357	7.2793e-108	3.10382e-103	0.065	0.006
ENSG00000115738	ID2	0.401471	7.04351e-93	3.00328e-88	0.321	0.197
ENSG00000125971	DYNLRB1	0.400423	2.18145e-95	9.30148e-91	0.369	0.233
ENSG00000198242	RPL23A	0.399281	1.08823e-112	4.64012e-108	0.61	0.454
ENSG00000109919	MTCH2	0.399165	2.89807e-95	1.23571e-90	0.289	0.164
ENSG00000185043	CIB1	0.398861	1.34434e-85	5.73212e-81	0.36	0.231
ENSG00000128185	DGCR6L	0.398525	9.96858e-77	4.2505e-72	0.141	0.058
ENSG00000173230	GOLGB1	0.398177	1.57207e-108	6.70314e-104	0.253	0.127
ENSG00000198721	ECI2	0.396504	8.1725e-107	3.48467e-102	0.486	0.334
ENSG00000198755	RPL10A	0.39605	5.31107e-106	2.26459e-101	0.703	0.556
ENSG00000179091	CYC1	0.393476	2.95558e-84	1.26023e-79	0.258	0.145
ENSG00000111057	KRT18	0.392857	2.49568e-134	1.06413e-129	0.32	0.171
ENSG00000088986	DYNLL1	0.392829	4.17742e-107	1.78121e-102	0.568	0.409
ENSG00000150753	CCT5	0.391963	1.83377e-90	7.81903e-86	0.191	0.089
ENSG00000204256	BRD2	0.391794	3.98208e-114	1.69792e-109	0.188	0.076
ENSG00000135127	BICDL1	0.390089	3.78543e-65	1.61407e-60	0.126	0.053
ENSG00000137409	MTCH1	0.389756	5.83976e-66	2.49002e-61	0.207	0.114
ENSG00000233276	GPX1	0.389585	3.27568e-119	1.39672e-114	0.441	0.283
ENSG00000115053	NCL	0.388421	2.07853e-126	8.86263e-122	0.356	0.202
ENSG00000169344	UMOD	0.387555	2.0182e-40	8.60539e-36	0.109	0.055
ENSG00000197006	METTL9	0.38566	1.82299e-122	7.77307e-118	0.413	0.257
ENSG00000087086	FTL	0.385653	2.81822e-84	1.20166e-79	0.977	0.968
ENSG00000166816	LDHD	0.385241	2.79802e-50	1.19305e-45	0.098	0.041
ENSG00000160972	PPP1R16A	0.385095	1.91414e-79	8.16169e-75	0.368	0.247
ENSG00000108528	SLC25A11	0.384754	3.36959e-85	1.43676e-80	0.208	0.104
ENSG00000167792	NDUFV1	0.384254	1.39563e-68	5.95083e-64	0.325	0.214
ENSG00000151729	SLC25A4	0.383993	9.34218e-79	3.98341e-74	0.232	0.129
ENSG00000163435	ELF3	0.38323	9.22788e-73	3.93468e-68	0.179	0.089
ENSG00000166794	PPIB	0.38283	1.27304e-81	5.42811e-77	0.325	0.203
ENSG00000156709	AIFM1	0.382571	4.25561e-114	1.81455e-109	0.287	0.153
ENSG00000166913	YWHAB	0.381806	3.81934e-124	1.62853e-119	0.425	0.266
ENSG00000083720	OXCT1	0.380145	1.09357e-92	4.66288e-88	0.094	0.023
ENSG00000102032	RENBP	0.379722	8.91614e-75	3.80175e-70	0.084	0.023
ENSG00000109519	GRPEL1	0.379396	1.21119e-77	5.1644e-73	0.185	0.093
ENSG00000127914	AKAP9	0.37817	7.47299e-96	3.18641e-91	0.229	0.115
ENSG00000177156	TALDO1	0.376847	6.36028e-93	2.71196e-88	0.286	0.164
ENSG00000197891	SLC22A12	0.376055	3.0283e-98	1.29124e-93	0.217	0.109
ENSG00000160113	NR2F6	0.375489	1.6171e-73	6.89516e-69	0.143	0.061
ENSG00000160282	FTCD	0.37539	1.6954e-89	7.22901e-85	0.309	0.186
ENSG00000172757	CFL1	0.375236	1.67103e-119	7.12511e-115	0.472	0.313
ENSG00000151491	EPS8	0.374385	8.22034e-102	3.50507e-97	0.263	0.141
ENSG00000135525	MAP7	0.373901	1.95355e-89	8.32973e-85	0.237	0.127
ENSG00000114446	IFT57	0.373793	7.35697e-69	3.13694e-64	0.197	0.104
ENSG00000100557	CCDC198	0.373373	3.02421e-97	1.28949e-92	0.245	0.128
ENSG00000175756	AURKAIP1	0.373241	1.62091e-102	6.91141e-98	0.44	0.299
ENSG00000197894	ADH5	0.373211	6.76785e-103	2.88574e-98	0.391	0.249
ENSG00000176171	BNIP3	0.372678	3.02771e-104	1.29098e-99	0.393	0.252
ENSG00000147677	EIF3H	0.372568	1.49747e-100	6.38507e-96	0.321	0.19
ENSG00000143774	GUK1	0.372255	1.38305e-101	5.89718e-97	0.396	0.255
ENSG00000143158	MPC2	0.371701	1.03481e-92	4.41233e-88	0.557	0.409
ENSG00000152234	ATP5F1A	0.370355	1.43489e-108	6.11824e-104	0.554	0.397
ENSG00000023191	RNH1	0.369603	2.32429e-70	9.91054e-66	0.242	0.14
ENSG00000086504	MRPL28	0.369595	1.65045e-45	7.03735e-41	0.143	0.076
ENSG00000164039	BDH2	0.368526	9.98965e-111	4.25949e-106	0.528	0.375
ENSG00000171223	JUNB	0.368469	3.10107e-53	1.32227e-48	0.201	0.12
ENSG00000111412	SPRING1	0.368098	4.29983e-72	1.83341e-67	0.115	0.043
ENSG00000167996	FTH1	0.36709	1.67991e-100	7.16298e-96	0.947	0.937
ENSG00000204653	ASPDH	0.367013	1.23804e-75	5.27886e-71	0.243	0.141
ENSG00000213625	LEPROT	0.366873	1.13367e-68	4.83384e-64	0.262	0.159
ENSG00000157110	RBPMS	0.366754	1.73065e-67	7.37931e-63	0.21	0.116
ENSG00000070756	PABPC1	0.366704	2.64553e-110	1.12803e-105	0.433	0.279
ENSG00000134440	NARS1	0.36667	6.26502e-94	2.67134e-89	0.264	0.145
ENSG00000065268	WDR18	0.366251	8.35681e-50	3.56326e-45	0.127	0.062
ENSG00000143321	HDGF	0.36591	6.00507e-85	2.5605e-80	0.222	0.116
ENSG00000143149	ALDH9A1	0.365217	6.91895e-115	2.95017e-110	0.313	0.176
ENSG00000139116	KIF21A	0.365114	2.06783e-92	8.81703e-88	0.168	0.071
ENSG00000074071	MRPS34	0.364659	1.14161e-75	4.8677e-71	0.253	0.148
ENSG00000198034	RPS4X	0.364509	8.27359e-70	3.52778e-65	0.8	0.714
ENSG00000111011	RSRC2	0.364245	2.92925e-69	1.249e-64	0.188	0.097
ENSG00000168610	STAT3	0.363627	6.19219e-77	2.64029e-72	0.186	0.091
ENSG00000171490	RSL1D1	0.362222	7.41299e-72	3.16082e-67	0.204	0.111
ENSG00000042753	AP2S1	0.362208	1.81814e-74	7.75236e-70	0.276	0.165
ENSG00000099341	PSMD8	0.361932	6.47788e-78	2.7621e-73	0.28	0.169
ENSG00000105373	NOP53	0.361929	2.60679e-75	1.11151e-70	0.29	0.18
ENSG00000104808	DHDH	0.360406	3.66367e-57	1.56215e-52	0.139	0.071
ENSG00000173153	ESRRA	0.359597	2.34626e-69	1.00042e-64	0.153	0.071
ENSG00000100075	SLC25A1	0.359198	6.16996e-57	2.63081e-52	0.177	0.095
ENSG00000176894	PXMP2	0.358825	2.50746e-92	1.06916e-87	0.267	0.15
ENSG00000198931	APRT	0.35863	9.9992e-94	4.26356e-89	0.361	0.232
ENSG00000112343	TRIM38	0.358612	7.72468e-86	3.29373e-81	0.129	0.046
ENSG00000076258	FMO4	0.357545	7.14438e-49	3.04629e-44	0.101	0.044
ENSG00000065882	TBC1D1	0.355364	3.29039e-87	1.40299e-82	0.18	0.083
ENSG00000189171	S100A13	0.355327	1.29247e-54	5.51095e-50	0.201	0.117
ENSG00000187193	MT1X	0.355046	2.48598e-82	1.06e-77	0.579	0.504
ENSG00000132341	RAN	0.354747	4.82404e-81	2.05692e-76	0.288	0.175
ENSG00000166275	BORCS7	0.35472	7.41093e-101	3.15995e-96	0.239	0.123
ENSG00000110092	CCND1	0.354311	5.00868e-64	2.13565e-59	0.192	0.103
ENSG00000141959	PFKL	0.353438	9.34339e-60	3.98393e-55	0.206	0.117
ENSG00000159228	CBR1	0.352324	2.41551e-76	1.02995e-71	0.234	0.131
ENSG00000091483	FH	0.352281	3.19465e-61	1.36217e-56	0.139	0.066
ENSG00000100300	TSPO	0.352273	4.72669e-41	2.01541e-36	0.134	0.073
ENSG00000103811	CTSH	0.352137	1.74173e-118	7.42655e-114	0.386	0.236
ENSG00000120438	TCP1	0.351364	1.01098e-113	4.31072e-109	0.253	0.129
ENSG00000105701	FKBP8	0.350227	4.22239e-56	1.80039e-51	0.203	0.117
ENSG00000130811	EIF3G	0.350145	3.27041e-75	1.39447e-70	0.258	0.152
ENSG00000131828	PDHA1	0.349583	2.72946e-79	1.16382e-74	0.219	0.117
ENSG00000188010	MORN2	0.349492	3.52773e-84	1.50419e-79	0.292	0.177
ENSG00000135002	RFK	0.349072	6.23466e-86	2.6584e-81	0.158	0.068
ENSG00000196975	ANXA4	0.348478	4.0411e-78	1.72309e-73	0.271	0.16
ENSG00000100220	RTCB	0.348368	2.49716e-69	1.06476e-64	0.184	0.095
ENSG00000126432	PRDX5	0.347877	1.29451e-106	5.51966e-102	0.526	0.377
ENSG00000110172	CHORDC1	0.347661	1.978e-130	8.43401e-126	0.132	0.036
ENSG00000183077	AFMID	0.347049	2.44528e-58	1.04264e-53	0.123	0.055
ENSG00000113013	HSPA9	0.346631	4.84354e-122	2.06524e-117	0.363	0.213
ENSG00000104218	CSPP1	0.345544	3.9764e-59	1.6955e-54	0.139	0.065
ENSG00000084623	EIF3I	0.344543	5.12733e-72	2.18624e-67	0.23	0.131
ENSG00000169021	UQCRFS1	0.344037	9.41683e-117	4.01524e-112	0.379	0.232
ENSG00000130402	ACTN4	0.343929	9.66467e-84	4.12092e-79	0.265	0.155
ENSG00000141933	TPGS1	0.343525	2.1765e-42	9.28038e-38	0.131	0.069
ENSG00000049656	CLPTM1L	0.342922	2.14617e-87	9.15104e-83	0.174	0.079
ENSG00000130313	PGLS	0.342807	5.69793e-66	2.42954e-61	0.199	0.108
ENSG00000196419	XRCC6	0.341822	8.33669e-62	3.55468e-57	0.185	0.1
ENSG00000107551	RASSF4	0.341759	4.39784e-76	1.8752e-71	0.23	0.127
ENSG00000204568	MRPS18B	0.341517	5.67766e-71	2.4209e-66	0.194	0.103
ENSG00000088682	COQ9	0.341426	5.71043e-62	2.43487e-57	0.148	0.072
ENSG00000152082	MZT2B	0.340928	3.55907e-80	1.51755e-75	0.376	0.255
ENSG00000092199	HNRNPC	0.340608	6.02676e-98	2.56975e-93	0.326	0.195
ENSG00000005187	ACSM3	0.339857	7.67859e-68	3.27407e-63	0.187	0.099
ENSG00000185624	P4HB	0.339643	6.59283e-90	2.81112e-85	0.217	0.109
ENSG00000162585	FAAP20	0.339627	2.67693e-59	1.14141e-54	0.191	0.105
ENSG00000144746	ARL6IP5	0.338533	1.9332e-80	8.24296e-76	0.208	0.108
ENSG00000143761	ARF1	0.338347	7.7205e-79	3.29194e-74	0.264	0.155
ENSG00000144908	ALDH1L1	0.337895	1.38961e-91	5.92516e-87	0.319	0.197
ENSG00000183048	SLC25A10	0.337773	1.66245e-93	7.08854e-89	0.156	0.065
ENSG00000196126	HLA-DRB1	0.337472	2.67136e-47	1.13904e-42	0.158	0.087
ENSG00000115677	HDLBP	0.337406	1.91273e-86	8.15568e-82	0.258	0.146
ENSG00000234184	LINC01781	0.336664	1.45839e-59	6.21844e-55	0.062	0.015
ENSG00000187837	H1-2	0.336167	1.20854e-62	5.15309e-58	0.177	0.095
ENSG00000138030	KHK	0.336045	5.61233e-90	2.39304e-85	0.555	0.428
ENSG00000101439	CST3	0.335125	7.3834e-101	3.14821e-96	0.525	0.39
ENSG00000155115	GTF3C6	0.334774	5.95422e-90	2.53882e-85	0.277	0.161
ENSG00000165280	VCP	0.334618	1.60941e-77	6.86235e-73	0.192	0.097
ENSG00000147601	TERF1	0.334447	6.57036e-69	2.80154e-64	0.141	0.062
ENSG00000104518	GSDMD	0.334319	1.79092e-61	7.6363e-57	0.124	0.053
ENSG00000044115	CTNNA1	0.333811	4.36351e-90	1.86056e-85	0.297	0.176
ENSG00000170291	ELP5	0.333683	3.60516e-49	1.5372e-44	0.095	0.039
ENSG00000101782	RIOK3	0.333656	3.06057e-109	1.305e-104	0.227	0.11
ENSG00000168906	MAT2A	0.333498	8.33369e-83	3.5534e-78	0.29	0.176
ENSG00000169019	COMMD8	0.333395	1.50677e-88	6.42471e-84	0.209	0.107
ENSG00000135404	CD63	0.333318	3.46857e-95	1.47896e-90	0.502	0.373
ENSG00000146223	RPL7L1	0.332604	2.55622e-60	1.08995e-55	0.164	0.084
ENSG00000143549	TPM3	0.332527	1.15118e-96	4.90853e-92	0.262	0.145
ENSG00000103642	LACTB	0.332005	1.26537e-79	5.39542e-75	0.125	0.047
ENSG00000173511	VEGFB	0.331829	2.97854e-86	1.27002e-81	0.191	0.093
ENSG00000130066	SAT1	0.331791	1.36099e-94	5.80312e-90	0.59	0.456
ENSG00000149476	TKFC	0.331173	1.51888e-64	6.47636e-60	0.192	0.109
ENSG00000165175	MID1IP1	0.330631	2.04158e-95	8.70508e-91	0.089	0.02
ENSG00000073578	SDHA	0.330186	8.35367e-62	3.56192e-57	0.152	0.075
ENSG00000145919	BOD1	0.330135	7.5442e-67	3.21677e-62	0.112	0.043
ENSG00000188643	S100A16	0.329772	1.5048e-50	6.41633e-46	0.167	0.094
ENSG00000128016	ZFP36	0.329667	1.1057e-35	4.7146e-31	0.167	0.103
ENSG00000245694	CRNDE	0.329154	1.10437e-75	4.7089e-71	0.069	0.015
ENSG00000196642	RABL6	0.329133	1.60974e-56	6.86375e-52	0.121	0.054
ENSG00000089009	RPL6	0.329122	3.99716e-69	1.70435e-64	0.762	0.653
ENSG00000103266	STUB1	0.328843	8.51227e-90	3.62954e-85	0.29	0.171
ENSG00000113269	RNF130	0.328213	8.21603e-59	3.50323e-54	0.124	0.056
ENSG00000061794	MRPS35	0.328193	2.93533e-80	1.25159e-75	0.208	0.11
ENSG00000114867	EIF4G1	0.327803	1.98131e-72	8.4481e-68	0.145	0.063
ENSG00000086300	SNX10	0.32767	8.54057e-56	3.64161e-51	0.105	0.042
ENSG00000151150	ANK3	0.327186	3.81826e-86	1.62807e-81	0.244	0.135
ENSG00000136938	ANP32B	0.326648	1.22979e-61	5.24372e-57	0.178	0.094
ENSG00000126247	CAPNS1	0.32656	2.74861e-60	1.17198e-55	0.21	0.12
ENSG00000206172	HBA1	0.326317	0.0032229	1	0.003	0.001
ENSG00000035115	SH3YL1	0.326113	3.93745e-86	1.67889e-81	0.416	0.282
ENSG00000146701	MDH2	0.325646	7.7631e-85	3.31011e-80	0.283	0.169
ENSG00000176101	SSNA1	0.325409	7.67118e-70	3.27091e-65	0.175	0.088
ENSG00000213722	DDAH2	0.32531	5.77036e-49	2.46042e-44	0.153	0.084
ENSG00000100938	GMPR2	0.325308	1.08564e-66	4.62908e-62	0.146	0.068
ENSG00000132475	H3-3B	0.325151	7.61077e-78	3.24516e-73	0.492	0.368
ENSG00000127125	PPCS	0.324773	1.69645e-97	7.23348e-93	0.286	0.166
ENSG00000170345	FOS	0.324686	2.30366e-11	9.82259e-07	0.254	0.222
ENSG00000170315	UBB	0.323637	5.94803e-80	2.53618e-75	0.719	0.591
ENSG00000160783	PMF1	0.323585	5.38752e-59	2.29718e-54	0.124	0.056
ENSG00000127831	VIL1	0.323573	2.26348e-65	9.65127e-61	0.12	0.05
ENSG00000112110	MRPL18	0.323048	1.08747e-132	4.63688e-128	0.248	0.118
ENSG00000183421	RIPK4	0.322884	6.36765e-124	2.7151e-119	0.111	0.025
ENSG00000179632	MAF1	0.322456	3.65407e-57	1.55806e-52	0.145	0.072
ENSG00000129354	AP1M2	0.322004	5.37011e-89	2.28976e-84	0.242	0.135
ENSG00000099875	MKNK2	0.321512	4.59617e-75	1.95976e-70	0.122	0.047
ENSG00000136819	C9orf78	0.321452	3.63394e-90	1.54948e-85	0.233	0.126
ENSG00000179761	PIPOX	0.320169	1.04375e-72	4.45045e-68	0.223	0.13
ENSG00000075785	RAB7A	0.320155	1.51949e-79	6.47895e-75	0.258	0.15
ENSG00000122034	GTF3A	0.319988	5.16506e-96	2.20233e-91	0.221	0.113
ENSG00000215256	DHRS4-AS1	0.319712	1.21837e-73	5.195e-69	0.208	0.116
ENSG00000104886	PLEKHJ1	0.319305	2.67674e-63	1.14134e-58	0.155	0.076
ENSG00000153048	CARHSP1	0.318691	8.8217e-59	3.76149e-54	0.207	0.123
ENSG00000178741	COX5A	0.318378	7.44803e-95	3.17577e-90	0.434	0.295
ENSG00000135624	CCT7	0.318109	4.21891e-42	1.7989e-37	0.145	0.08
ENSG00000145741	BTF3	0.317544	2.76163e-98	1.17753e-93	0.555	0.42
ENSG00000205302	SNX2	0.317396	1.237e-88	5.27446e-84	0.222	0.116
ENSG00000150991	UBC	0.317251	2.40132e-112	1.0239e-107	0.532	0.381
ENSG00000127824	TUBA4A	0.31719	5.38896e-36	2.2978e-31	0.105	0.054
ENSG00000134248	LAMTOR5	0.317182	5.16628e-76	2.20285e-71	0.683	0.565
ENSG00000181163	NPM1	0.316701	5.49747e-99	2.34407e-94	0.54	0.399
ENSG00000118816	CCNI	0.315864	6.85558e-89	2.92315e-84	0.444	0.315
ENSG00000176058	TPRN	0.315843	8.27729e-74	3.52935e-69	0.077	0.019
ENSG00000108187	PBLD	0.315811	1.2971e-105	5.5307e-101	0.536	0.39
ENSG00000108479	GALK1	0.315706	4.26898e-53	1.82025e-48	0.176	0.099
ENSG00000163468	CCT3	0.315428	3.07651e-84	1.31179e-79	0.281	0.167
ENSG00000205352	PRR13	0.314769	1.1467e-88	4.88941e-84	0.361	0.234
ENSG00000135919	SERPINE2	0.314355	6.38324e-78	2.72175e-73	0.156	0.071
ENSG00000130724	CHMP2A	0.314133	4.54039e-90	1.93598e-85	0.352	0.229
ENSG00000131504	DIAPH1	0.314023	1.45677e-47	6.2115e-43	0.11	0.051
ENSG00000060971	ACAA1	0.313731	7.57396e-88	3.22946e-83	0.523	0.399
ENSG00000007255	TRAPPC6A	0.313601	1.6615e-52	7.08448e-48	0.202	0.122
ENSG00000134046	MBD2	0.313366	2.96345e-62	1.26358e-57	0.153	0.075
ENSG00000169718	DUS1L	0.313269	1.93161e-52	8.23618e-48	0.133	0.065
ENSG00000108439	PNPO	0.31323	5.66862e-78	2.41704e-73	0.168	0.082
ENSG00000126524	SBDS	0.313134	3.08675e-99	1.31616e-94	0.266	0.146
ENSG00000125848	FLRT3	0.313063	3.22417e-92	1.37475e-87	0.143	0.055
ENSG00000072422	RHOBTB1	0.31281	1.09681e-47	4.67668e-43	0.155	0.085
ENSG00000100243	CYB5R3	0.312704	3.06054e-80	1.30498e-75	0.162	0.074
ENSG00000123505	AMD1	0.312538	6.45013e-81	2.75027e-76	0.164	0.075
ENSG00000049246	PER3	0.312173	4.96382e-68	2.11652e-63	0.095	0.031
ENSG00000168259	DNAJC7	0.311769	4.30698e-64	1.83645e-59	0.218	0.125
ENSG00000225921	NOL7	0.311452	2.12752e-85	9.07154e-81	0.252	0.143
ENSG00000144283	PKP4	0.3114	8.12324e-64	3.46367e-59	0.169	0.086
ENSG00000143106	PSMA5	0.311225	2.26532e-63	9.6591e-59	0.211	0.123
ENSG00000171604	CXXC5	0.310906	1.9841e-76	8.45999e-72	0.179	0.089
ENSG00000204628	RACK1	0.310743	9.83908e-78	4.19529e-73	0.707	0.582
ENSG00000101084	RAB5IF	0.31062	8.14456e-61	3.47276e-56	0.116	0.049
ENSG00000135968	GCC2	0.310253	2.46634e-65	1.05162e-60	0.198	0.109
ENSG00000213465	ARL2	0.310208	9.69248e-68	4.13278e-63	0.285	0.181
ENSG00000125730	C3	0.309921	1.1094e-55	4.73037e-51	0.054	0.012
ENSG00000125901	MRPS26	0.309515	1.46355e-71	6.24045e-67	0.219	0.125
ENSG00000138821	SLC39A8	0.309352	5.75122e-96	2.45226e-91	0.075	0.013
ENSG00000115896	PLCL1	0.309306	4.40261e-38	1.87723e-33	0.103	0.05
ENSG00000158417	EIF5B	0.309134	1.52316e-67	6.49461e-63	0.18	0.093
ENSG00000122257	RBBP6	0.309001	4.69378e-64	2.00138e-59	0.132	0.057
ENSG00000144802	NFKBIZ	0.30897	1.13623e-66	4.84476e-62	0.124	0.051
ENSG00000067829	IDH3G	0.308493	2.14138e-43	9.13062e-39	0.2	0.128
ENSG00000115875	SRSF7	0.30823	8.96083e-40	3.82081e-35	0.157	0.093
ENSG00000168101	NUDT16L1	0.308193	1.00701e-59	4.2938e-55	0.136	0.065
ENSG00000107537	PHYH	0.308077	1.91857e-85	8.18058e-81	0.436	0.314
ENSG00000141753	IGFBP4	0.307818	1.48925e-108	6.35001e-104	0.381	0.241
ENSG00000111669	TPI1	0.307787	5.60323e-98	2.38916e-93	0.546	0.405
ENSG00000100714	MTHFD1	0.307219	8.39394e-69	3.57909e-64	0.16	0.079
ENSG00000138758	SEPTIN11	0.306699	8.22612e-68	3.50753e-63	0.169	0.085
ENSG00000159210	SNF8	0.306658	3.66451e-69	1.56251e-64	0.192	0.103
ENSG00000172201	ID4	0.306133	1.11578e-60	4.75757e-56	0.134	0.063
ENSG00000198914	POU3F3	0.306075	1.2678e-56	5.40577e-52	0.108	0.045
ENSG00000075239	ACAT1	0.305957	1.0035e-72	4.27882e-68	0.564	0.439
ENSG00000156030	MIDEAS	0.305607	1.51913e-54	6.47743e-50	0.09	0.033
ENSG00000087077	TRIP6	0.305251	2.15047e-43	9.16939e-39	0.162	0.093
ENSG00000171988	JMJD1C	0.30514	1.30623e-63	5.56965e-59	0.155	0.075
ENSG00000155090	KLF10	0.304389	4.4756e-80	1.90835e-75	0.173	0.082
ENSG00000151366	NDUFC2	0.30433	1.17307e-77	5.00184e-73	0.344	0.229
ENSG00000100348	TXN2	0.304254	7.58196e-68	3.23287e-63	0.228	0.134
ENSG00000079616	KIF22	0.304137	2.57876e-38	1.09956e-33	0.13	0.071
ENSG00000181192	DHTKD1	0.303897	2.00783e-78	8.5612e-74	0.214	0.117
ENSG00000167642	SPINT2	0.303769	1.62061e-68	6.91011e-64	0.257	0.158
ENSG00000176720	BOK	0.303722	1.20962e-31	5.1577e-27	0.056	0.023
ENSG00000167074	TEF	0.303658	1.25419e-45	5.34772e-41	0.062	0.02
ENSG00000150459	SAP18	0.303561	1.07604e-99	4.58814e-95	0.548	0.403
ENSG00000214253	FIS1	0.303332	2.22976e-95	9.50748e-91	0.466	0.328
ENSG00000106211	HSPB1	0.30329	2.44009e-113	1.04043e-108	0.412	0.269
ENSG00000175183	CSRP2	0.303188	6.08988e-80	2.59666e-75	0.2	0.105
ENSG00000170892	TSEN34	0.302511	1.04729e-60	4.46554e-56	0.128	0.058
ENSG00000125821	DTD1	0.302442	5.31135e-55	2.26471e-50	0.079	0.027
ENSG00000108518	PFN1	0.30213	8.24908e-97	3.51733e-92	0.416	0.281
ENSG00000164761	TNFRSF11B	0.301269	2.48564e-60	1.05985e-55	0.137	0.067
ENSG00000104537	ANXA13	0.300863	2.3397e-59	9.97626e-55	0.061	0.015
ENSG00000154025	SLC5A10	0.300355	1.79116e-59	7.63733e-55	0.11	0.049
ENSG00000119888	EPCAM	0.300332	1.72855e-64	7.37035e-60	0.296	0.201
ENSG00000075624	ACTB	0.300062	6.12533e-75	2.61178e-70	0.653	0.519
ENSG00000010256	UQCRC1	0.299879	3.57533e-71	1.52449e-66	0.284	0.179
ENSG00000077549	CAPZB	0.299754	9.99835e-65	4.26319e-60	0.223	0.13
ENSG00000112081	SRSF3	0.299496	1.25838e-84	5.36561e-80	0.3	0.184
ENSG00000120913	PDLIM2	0.299414	5.86636e-64	2.50136e-59	0.128	0.058
ENSG00000137364	TPMT	0.298846	6.95585e-93	2.96591e-88	0.322	0.201
ENSG00000106263	EIF3B	0.298238	1.19097e-36	5.07818e-32	0.104	0.052
ENSG00000248319	LINC02275	0.297822	5.62615e-82	2.39893e-77	0.121	0.047
ENSG00000186184	POLR1D	0.297657	1.46767e-72	6.258e-68	0.22	0.124
ENSG00000181610	MRPS23	0.297083	6.90209e-59	2.94298e-54	0.178	0.098
ENSG00000159200	RCAN1	0.296816	2.11019e-66	8.99765e-62	0.144	0.068
ENSG00000110321	EIF4G2	0.296814	2.05873e-115	8.77824e-111	0.437	0.286
ENSG00000103342	GSPT1	0.296806	7.22207e-64	3.07942e-59	0.17	0.087
ENSG00000173786	CNP	0.296613	2.46283e-60	1.05012e-55	0.1	0.038
ENSG00000131773	KHDRBS3	0.296386	1.42031e-47	6.05606e-43	0.075	0.027
ENSG00000117395	EBNA1BP2	0.295876	2.22702e-59	9.49577e-55	0.18	0.101
ENSG00000106605	BLVRA	0.295753	3.52246e-42	1.50194e-37	0.115	0.057
ENSG00000198087	CD2AP	0.295714	1.21189e-75	5.16737e-71	0.199	0.105
ENSG00000161013	MGAT4B	0.295455	6.16723e-57	2.62965e-52	0.115	0.05
ENSG00000160948	VPS28	0.294646	8.07217e-75	3.44189e-70	0.351	0.237
ENSG00000130830	MPP1	0.294569	2.55952e-47	1.09135e-42	0.121	0.06
ENSG00000105819	PMPCB	0.293829	3.47827e-68	1.4831e-63	0.18	0.095
ENSG00000102189	EEA1	0.293567	2.24367e-39	9.56677e-35	0.1	0.048
ENSG00000149273	RPS3	0.292666	7.01999e-92	2.99325e-87	0.669	0.535
ENSG00000148057	IDNK	0.292228	2.85944e-56	1.21923e-51	0.189	0.113
ENSG00000153187	HNRNPU	0.291858	3.35971e-99	1.43255e-94	0.334	0.204
ENSG00000042493	CAPG	0.29179	3.38835e-43	1.44476e-38	0.14	0.075
ENSG00000054148	PHPT1	0.291482	1.70575e-84	7.27314e-80	0.43	0.304
ENSG00000174738	NR1D2	0.29139	6.32392e-79	2.69646e-74	0.108	0.037
ENSG00000197444	OGDHL	0.291363	3.76688e-67	1.60616e-62	0.227	0.133
ENSG00000143416	SELENBP1	0.291234	1.63014e-64	6.95075e-60	0.19	0.108
ENSG00000082074	FYB1	0.291198	6.79075e-40	2.89551e-35	0.043	0.011
ENSG00000159069	FBXW5	0.290618	6.33404e-48	2.70077e-43	0.142	0.076
ENSG00000113552	GNPDA1	0.290275	1.01529e-98	4.32911e-94	0.241	0.129
ENSG00000168028	RPSA	0.290092	8.98962e-97	3.83308e-92	0.577	0.437
ENSG00000125868	DSTN	0.289603	2.78612e-93	1.18797e-88	0.502	0.365
ENSG00000105176	URI1	0.289292	9.10362e-54	3.88169e-49	0.164	0.089
ENSG00000140365	COMMD4	0.289119	3.34467e-57	1.42613e-52	0.142	0.07
ENSG00000107581	EIF3A	0.288727	8.40854e-91	3.58532e-86	0.239	0.13
ENSG00000224897	POT1-AS1	0.288526	1.15439e-59	4.92219e-55	0.076	0.024
ENSG00000130517	PGPEP1	0.288293	1.19749e-71	5.10598e-67	0.183	0.094
ENSG00000114126	TFDP2	0.287789	5.5286e-80	2.35734e-75	0.213	0.114
ENSG00000007944	MYLIP	0.287416	2.70039e-107	1.15142e-102	0.108	0.029
ENSG00000072682	P4HA2	0.28718	3.85724e-58	1.64469e-53	0.12	0.054
ENSG00000115425	PECR	0.287064	7.41236e-52	3.16056e-47	0.12	0.057
ENSG00000127445	PIN1	0.28642	3.42414e-40	1.46002e-35	0.146	0.082
ENSG00000142507	PSMB6	0.286133	8.30118e-79	3.53954e-74	0.333	0.22
ENSG00000119707	RBM25	0.286084	1.89881e-45	8.09634e-41	0.147	0.079
ENSG00000132676	DAP3	0.285723	1.06383e-49	4.53607e-45	0.097	0.04
ENSG00000178605	GTPBP6	0.285673	2.76377e-51	1.17844e-46	0.124	0.06
ENSG00000095209	TMEM38B	0.285001	4.2302e-52	1.80372e-47	0.087	0.033
ENSG00000214706	IFRD2	0.284942	5.56173e-39	2.37147e-34	0.081	0.035
ENSG00000167671	UBXN6	0.284314	5.19486e-50	2.21504e-45	0.149	0.08
ENSG00000150347	ARID5B	0.283921	7.4108e-65	3.15989e-60	0.295	0.193
ENSG00000173674	EIF1AX	0.283765	3.89476e-79	1.66069e-74	0.324	0.211
ENSG00000092841	MYL6	0.283664	7.8101e-87	3.33015e-82	0.627	0.498
ENSG00000160932	LY6E	0.28366	6.87422e-57	2.9311e-52	0.181	0.104
ENSG00000214026	MRPL23	0.282726	1.07927e-37	4.60191e-33	0.202	0.131
ENSG00000173272	MZT2A	0.28266	2.64511e-38	1.12785e-33	0.168	0.103
ENSG00000063854	HAGH	0.282379	1.52371e-87	6.49697e-83	0.34	0.223
ENSG00000169689	CENPX	0.282336	7.51818e-44	3.20568e-39	0.143	0.079
ENSG00000127616	SMARCA4	0.281841	2.59857e-54	1.10801e-49	0.105	0.043
ENSG00000162616	DNAJB4	0.281315	9.26202e-80	3.94923e-75	0.135	0.055
ENSG00000100316	RPL3	0.281294	1.78362e-49	7.60517e-45	0.819	0.745
ENSG00000085063	CD59	0.281287	1.68874e-84	7.2006e-80	0.283	0.171
ENSG00000166900	STX3	0.281183	2.07947e-97	8.86666e-93	0.19	0.09
ENSG00000070831	CDC42	0.28102	5.24321e-90	2.23565e-85	0.345	0.222
ENSG00000100412	ACO2	0.280974	9.50187e-83	4.0515e-78	0.307	0.194
ENSG00000130640	TUBGCP2	0.280872	1.14106e-51	4.86537e-47	0.146	0.075
ENSG00000069966	GNB5	0.280796	1.98068e-63	8.44542e-59	0.12	0.052
ENSG00000130254	SAFB2	0.28076	3.14323e-54	1.34024e-49	0.159	0.085
ENSG00000175390	EIF3F	0.280733	8.94587e-91	3.81443e-86	0.27	0.157
ENSG00000069345	DNAJA2	0.280636	8.82154e-82	3.76142e-77	0.202	0.106
ENSG00000113845	TIMMDC1	0.28063	2.556e-62	1.08985e-57	0.169	0.091
ENSG00000148303	RPL7A	0.280548	5.86956e-50	2.50272e-45	0.789	0.7
ENSG00000100591	AHSA1	0.28044	2.29059e-48	9.76685e-44	0.126	0.063
ENSG00000162896	PIGR	0.28017	2.77799e-70	1.18451e-65	0.19	0.103
ENSG00000106052	TAX1BP1	0.280155	2.26209e-88	9.64532e-84	0.362	0.24
ENSG00000167136	ENDOG	0.279982	1.04747e-58	4.46629e-54	0.141	0.071
ENSG00000144677	CTDSPL	0.279959	4.12659e-45	1.75954e-40	0.116	0.056
ENSG00000078902	TOLLIP	0.279871	1.66205e-54	7.08683e-50	0.15	0.079
ENSG00000105707	HPN	0.279787	1.85881e-70	7.92577e-66	0.26	0.161
ENSG00000250317	SMIM20	0.279705	8.16311e-78	3.48067e-73	0.167	0.083
ENSG00000166562	SEC11C	0.279654	4.34638e-52	1.85325e-47	0.178	0.104
ENSG00000128928	IVD	0.279584	2.23342e-90	9.52306e-86	0.229	0.124
ENSG00000106049	HIBADH	0.279101	2.78842e-60	1.18895e-55	0.206	0.126
ENSG00000170606	HSPA4	0.27902	9.74619e-69	4.15568e-64	0.173	0.088
ENSG00000275410	HNF1B	0.278971	1.90596e-55	8.12684e-51	0.087	0.032
ENSG00000168710	AHCYL1	0.278672	1.43947e-90	6.13778e-86	0.27	0.157
ENSG00000177106	EPS8L2	0.278561	1.11426e-49	4.75111e-45	0.167	0.094
ENSG00000108256	NUFIP2	0.277854	2.80427e-78	1.19571e-73	0.159	0.074
ENSG00000065000	AP3D1	0.277709	1.93802e-45	8.26351e-41	0.127	0.065
ENSG00000149527	PLCH2	0.2776	1.00186e-67	4.27182e-63	0.053	0.009
ENSG00000214530	STARD10	0.277518	1.76353e-32	7.51953e-28	0.104	0.055
ENSG00000175166	PSMD2	0.277198	6.90444e-49	2.94399e-44	0.152	0.082
ENSG00000138777	PPA2	0.277129	1.90243e-76	8.11176e-72	0.186	0.097
ENSG00000055950	MRPL43	0.277073	2.21644e-69	9.45066e-65	0.197	0.108
ENSG00000256870	SLC5A8	0.276836	6.12117e-115	2.61e-110	0.068	0.006
ENSG00000113811	SELENOK	0.27669	6.96647e-83	2.97043e-78	0.298	0.186
ENSG00000183617	MRPL54	0.276611	1.70257e-57	7.25958e-53	0.251	0.162
ENSG00000116771	AGMAT	0.276385	4.02941e-93	1.7181e-88	0.485	0.352
ENSG00000157303	SUSD3	0.276099	9.36498e-61	3.99314e-56	0.099	0.038
ENSG00000228262	LINC01320	0.276062	1.98053e-73	8.44476e-69	0.198	0.107
ENSG00000100764	PSMC1	0.276026	4.67554e-54	1.9936e-49	0.141	0.072
ENSG00000113328	CCNG1	0.276003	1.50142e-86	6.40192e-82	0.258	0.15
ENSG00000171130	ATP6V0E2	0.275979	8.85227e-54	3.77452e-49	0.134	0.067
ENSG00000183549	ACSM5	0.275536	5.39698e-38	2.30122e-33	0.079	0.034
ENSG00000163466	ARPC2	0.275369	1.10622e-79	4.71682e-75	0.285	0.176
ENSG00000134873	CLDN10	0.275202	9.91999e-68	4.22978e-63	0.252	0.162
ENSG00000185551	NR2F2	0.275005	5.68919e-88	2.42581e-83	0.225	0.122
ENSG00000114779	ABHD14B	0.275001	2.7458e-64	1.17078e-59	0.189	0.105
ENSG00000100815	TRIP11	0.274988	4.39505e-72	1.874e-67	0.168	0.083
ENSG00000112499	SLC22A2	0.274877	2.72546e-82	1.16211e-77	0.309	0.195
ENSG00000141905	NFIC	0.274777	5.6559e-57	2.41162e-52	0.196	0.114
ENSG00000214944	ARHGEF28	0.274097	1.88913e-76	8.05505e-72	0.157	0.072
ENSG00000108561	C1QBP	0.273951	6.30414e-66	2.68802e-61	0.306	0.204
ENSG00000196586	MYO6	0.273405	5.86609e-95	2.50124e-90	0.286	0.168
ENSG00000126878	AIF1L	0.273294	1.09587e-44	4.67267e-40	0.177	0.106
ENSG00000178982	EIF3K	0.27271	5.0794e-102	2.16581e-97	0.497	0.356
ENSG00000102699	PARP4	0.272431	9.81532e-50	4.18515e-45	0.103	0.044
ENSG00000104131	EIF3J	0.272094	3.5931e-55	1.53206e-50	0.158	0.084
ENSG00000165283	STOML2	0.271403	1.4463e-68	6.16686e-64	0.235	0.142
ENSG00000130522	JUND	0.271391	7.60511e-85	3.24274e-80	0.351	0.236
ENSG00000204435	CSNK2B	0.27137	6.94666e-58	2.96199e-53	0.208	0.125
ENSG00000126005	MMP24OS	0.271016	2.07123e-57	8.8315e-53	0.234	0.147
ENSG00000179218	CALR	0.270969	1.28578e-77	5.48242e-73	0.275	0.167
ENSG00000119729	RHOQ	0.270464	1.03847e-54	4.42792e-50	0.124	0.058
ENSG00000002330	BAD	0.270385	8.18788e-45	3.49123e-40	0.152	0.085
ENSG00000183576	SETD3	0.270336	2.87915e-76	1.22764e-71	0.214	0.119
ENSG00000172331	BPGM	0.2703	1.04568e-50	4.45866e-46	0.089	0.035
ENSG00000147592	LACTB2	0.270173	2.06506e-55	8.80521e-51	0.221	0.139
ENSG00000103876	FAH	0.269907	2.97867e-63	1.27008e-58	0.236	0.15
ENSG00000141543	EIF4A3	0.269124	5.9349e-62	2.53058e-57	0.11	0.045
ENSG00000114354	TFG	0.268844	1.82077e-52	7.76359e-48	0.153	0.08
ENSG00000197019	SERTAD1	0.268802	3.00772e-49	1.28246e-44	0.105	0.047
ENSG00000113407	TARS1	0.268711	1.20233e-67	5.1266e-63	0.117	0.048
ENSG00000158710	TAGLN2	0.268482	4.31074e-39	1.83806e-34	0.154	0.091
ENSG00000107223	EDF1	0.26839	3.3396e-96	1.42397e-91	0.537	0.415
ENSG00000143543	JTB	0.268248	1.11922e-69	4.77223e-65	0.207	0.117
ENSG00000167799	NUDT8	0.268181	1.43189e-47	6.10545e-43	0.146	0.082
ENSG00000105835	NAMPT	0.267922	4.73632e-51	2.01952e-46	0.145	0.077
ENSG00000196531	NACA	0.267911	1.69945e-44	7.24629e-40	0.795	0.718
ENSG00000204099	NEU4	0.267649	8.77709e-47	3.74246e-42	0.027	0.002
ENSG00000142864	SERBP1	0.267381	1.55346e-107	6.62378e-103	0.353	0.22
ENSG00000159720	ATP6V0D1	0.26718	2.64659e-66	1.12848e-61	0.197	0.112
ENSG00000171863	RPS7	0.267154	2.17505e-54	9.27419e-50	0.772	0.673
ENSG00000241685	ARPC1A	0.266569	1.86127e-54	7.93626e-50	0.152	0.081
ENSG00000178078	STAP2	0.266347	2.30009e-48	9.80736e-44	0.092	0.037
ENSG00000096696	DSP	0.266022	1.45724e-66	6.21354e-62	0.172	0.089
ENSG00000100568	VTI1B	0.265951	1.66449e-76	7.09724e-72	0.224	0.127
ENSG00000122359	ANXA11	0.265767	8.52117e-45	3.63334e-40	0.149	0.085
ENSG00000134107	BHLHE40	0.265731	1.33059e-65	5.67349e-61	0.135	0.061
ENSG00000095066	HOOK2	0.265333	5.89624e-35	2.5141e-30	0.1	0.051
ENSG00000242247	ARFGAP3	0.265327	7.39619e-51	3.15366e-46	0.13	0.065
ENSG00000115561	CHMP3	0.265233	5.31741e-52	2.26729e-47	0.161	0.089
ENSG00000182054	IDH2	0.264411	8.97746e-69	3.8279e-64	0.204	0.115
ENSG00000162244	RPL29	0.264384	4.73665e-78	2.01966e-73	0.769	0.68
ENSG00000100353	EIF3D	0.264367	3.61025e-56	1.53938e-51	0.168	0.092
ENSG00000215021	PHB2	0.264127	3.64375e-55	1.55366e-50	0.204	0.123
ENSG00000157954	WIPI2	0.26388	3.74145e-45	1.59532e-40	0.125	0.064
ENSG00000140740	UQCRC2	0.26319	2.2405e-71	9.55327e-67	0.282	0.181
ENSG00000114416	FXR1	0.263145	1.47258e-82	6.27893e-78	0.221	0.122
ENSG00000167978	SRRM2	0.262975	1.64388e-94	7.00935e-90	0.268	0.153
ENSG00000008294	SPAG9	0.262931	6.36533e-72	2.71411e-67	0.284	0.181
ENSG00000035928	RFC1	0.262867	1.30391e-49	5.55976e-45	0.152	0.082
ENSG00000162772	ATF3	0.262441	2.10297e-64	8.96687e-60	0.162	0.09
ENSG00000018189	RUFY3	0.262411	4.93399e-66	2.1038e-61	0.135	0.061
ENSG00000093010	COMT	0.262384	2.29215e-34	9.7735e-30	0.106	0.055
ENSG00000166126	AMN	0.26222	2.55689e-91	1.09023e-86	0.312	0.198
ENSG00000110717	NDUFS8	0.261867	2.57386e-75	1.09747e-70	0.396	0.28
ENSG00000167862	MRPL58	0.26177	5.80791e-43	2.47644e-38	0.115	0.058
ENSG00000136448	NMT1	0.261745	4.96056e-45	2.11513e-40	0.097	0.043
ENSG00000087191	PSMC5	0.261554	2.57392e-79	1.09749e-74	0.307	0.197
ENSG00000168237	GLYCTK	0.261506	6.14465e-45	2.62002e-40	0.102	0.048
ENSG00000103415	HMOX2	0.261294	9.21129e-52	3.9276e-47	0.132	0.068
ENSG00000163328	GPR155	0.261118	7.92696e-89	3.37998e-84	0.185	0.094
ENSG00000163931	TKT	0.260175	1.37117e-77	5.84651e-73	0.2	0.107
ENSG00000250799	PRODH2	-0.260192	2.35688e-62	1.00495e-57	0.332	0.326
ENSG00000175745	NR2F1	-0.261036	1.0412e-18	4.43956e-14	0.07	0.084
ENSG00000164120	HPGD	-0.263061	3.34002e-41	1.42415e-36	0.202	0.193
ENSG00000100387	RBX1	-0.263581	4.72111e-49	2.01304e-44	0.246	0.24
ENSG00000137563	GGH	-0.263705	6.20129e-73	2.64417e-68	0.247	0.222
ENSG00000204472	AIF1	-0.26685	1.35516e-34	5.77828e-30	0.004	0.024
ENSG00000152700	SAR1B	-0.270015	2.0261e-55	8.63907e-51	0.161	0.15
ENSG00000126267	COX6B1	-0.270782	4.46221e-115	1.90264e-110	0.517	0.5
ENSG00000104660	LEPROTL1	-0.272071	4.57327e-30	1.95e-25	0.104	0.115
ENSG00000171227	TMEM37	-0.272883	2.64977e-53	1.12983e-48	0.205	0.193
ENSG00000112306	RPS12	-0.27382	1.07984e-97	4.60432e-93	0.813	0.827
ENSG00000197375	SLC22A5	-0.275776	8.7269e-45	3.72106e-40	0.105	0.106
ENSG00000108551	RASD1	-0.278597	1.02404e-22	4.36641e-18	0.028	0.056
ENSG00000127528	KLF2	-0.278866	7.37803e-31	3.14592e-26	0.017	0.032
ENSG00000187621	TCL6	-0.280122	2.9942e-31	1.2767e-26	0.095	0.1
ENSG00000156535	CD109	-0.282643	8.23673e-34	3.51206e-29	0.055	0.065
ENSG00000179085	DPM3	-0.285472	1.23334e-27	5.25885e-23	0.088	0.115
ENSG00000133116	KL	-0.287261	1.30347e-84	5.55788e-80	0.244	0.217
ENSG00000173221	GLRX	-0.288169	1.41637e-109	6.03927e-105	0.545	0.521
ENSG00000139644	TMBIM6	-0.288286	2.61055e-84	1.11311e-79	0.568	0.565
ENSG00000077684	JADE1	-0.288443	6.10528e-49	2.60323e-44	0.131	0.126
ENSG00000135220	UGT2A3	-0.288591	2.48472e-67	1.05946e-62	0.178	0.166
ENSG00000285958	ENSG00000285958	-0.290404	1.06455e-29	4.53914e-25	0.026	0.05
ENSG00000138326	RPS24	-0.291423	5.62246e-145	2.39736e-140	0.751	0.751
ENSG00000150938	CRIM1	-0.291906	3.3514e-54	1.42901e-49	0.101	0.1
ENSG00000250722	SELENOP	-0.294059	8.32729e-114	3.55067e-109	0.575	0.56
ENSG00000259347	ENSG00000259347	-0.29483	1.02965e-39	4.39031e-35	0.088	0.092
ENSG00000163659	TIPARP	-0.294871	7.64508e-48	3.25978e-43	0.096	0.092
ENSG00000233070	ZFY-AS1	-0.296417	1.3742e-37	5.85944e-33	0.009	0.031
ENSG00000166741	NNMT	-0.296435	5.69163e-25	2.42686e-20	0.008	0.022
ENSG00000120833	SOCS2	-0.298821	1.45899e-33	6.221e-29	0.028	0.054
ENSG00000150540	HNMT	-0.299019	3.22519e-50	1.37519e-45	0.218	0.217
ENSG00000211445	GPX3	-0.299913	8.22716e-150	3.50798e-145	0.819	0.883
ENSG00000065518	NDUFB4	-0.301027	3.73882e-66	1.5942e-61	0.327	0.32
ENSG00000074410	CA12	-0.301956	7.93825e-44	3.38479e-39	0.151	0.15
ENSG00000234456	MAGI2-AS3	-0.302507	2.5564e-28	1.09002e-23	0.067	0.08
ENSG00000143977	SNRPG	-0.303131	2.655e-53	1.13207e-48	0.255	0.246
ENSG00000002933	TMEM176A	-0.305079	1.06986e-103	4.56175e-99	0.434	0.426
ENSG00000116005	PCYOX1	-0.310977	2.5776e-94	1.09906e-89	0.232	0.207
ENSG00000107317	PTGDS	-0.31236	4.75026e-52	2.02546e-47	0.003	0.027
ENSG00000101200	AVP	-0.31267	5.99551e-26	2.55643e-21	0.037	0.064
ENSG00000181350	LRRC75A	-0.317147	1.91629e-20	8.17087e-16	0.035	0.057
ENSG00000203875	SNHG5	-0.317166	5.42525e-47	2.31327e-42	0.249	0.271
ENSG00000198763	MT-ND2	-0.317501	3.86922e-257	1.64979e-252	0.849	0.957
ENSG00000196683	TOMM7	-0.324117	3.32556e-115	1.41799e-110	0.452	0.432
ENSG00000143947	RPS27A	-0.325111	7.63077e-97	3.25368e-92	0.814	0.835
ENSG00000111859	NEDD9	-0.326862	8.68173e-43	3.7018e-38	0.127	0.141
ENSG00000069702	TGFBR3	-0.327389	3.20293e-56	1.3657e-51	0.091	0.098
ENSG00000050628	PTGER3	-0.33018	3.04599e-43	1.29878e-38	0.024	0.059
ENSG00000198786	MT-ND5	-0.332056	1.55568e-192	6.63327e-188	0.764	0.907
ENSG00000134042	MRO	-0.33216	4.32259e-27	1.84311e-22	0.059	0.079
ENSG00000139625	MAP3K12	-0.333958	1.31416e-31	5.60345e-27	0.059	0.076
ENSG00000112782	CLIC5	-0.339675	4.51951e-41	1.92707e-36	0.017	0.038
ENSG00000210184	MT-TS2	-0.339931	2.36705e-70	1.00929e-65	0.074	0.08
ENSG00000225630	MTND2P28	-0.343782	2.4171e-92	1.03063e-87	0.108	0.104
ENSG00000185088	RPS27L	-0.34466	1.55272e-115	6.62064e-111	0.545	0.545
ENSG00000125870	SNRPB2	-0.344833	8.39755e-52	3.58063e-47	0.217	0.222
ENSG00000175701	MTLN	-0.345093	9.91672e-30	4.22839e-25	0.096	0.118
ENSG00000135678	CPM	-0.346274	5.91448e-48	2.52188e-43	0.135	0.153
ENSG00000188243	COMMD6	-0.346304	6.2314e-92	2.65701e-87	0.351	0.357
ENSG00000182899	RPL35A	-0.34698	2.8134e-169	1.1996e-164	0.695	0.705
ENSG00000137818	RPLP1	-0.348359	1.60839e-149	6.858e-145	0.867	0.893
ENSG00000109390	NDUFC1	-0.350091	3.79334e-111	1.61744e-106	0.462	0.459
ENSG00000213741	RPS29	-0.350268	3.40535e-138	1.45201e-133	0.66	0.673
ENSG00000095932	SMIM24	-0.356016	4.20118e-143	1.79134e-138	0.54	0.54
ENSG00000100079	LGALS2	-0.35719	4.20383e-134	1.79247e-129	0.473	0.47
ENSG00000161270	NPHS1	-0.357672	1.53164e-35	6.53075e-31	0.011	0.033
ENSG00000119705	SLIRP	-0.357943	1.71124e-60	7.29655e-56	0.247	0.259
ENSG00000115884	SDC1	-0.3587	8.35952e-52	3.56442e-47	0.131	0.146
ENSG00000085871	MGST2	-0.360432	2.59004e-60	1.10437e-55	0.181	0.187
ENSG00000100422	CERK	-0.360911	1.85776e-38	7.92129e-34	0.033	0.058
ENSG00000237550	ENSG00000237550	-0.364639	5.98477e-43	2.55185e-38	0.132	0.158
ENSG00000198727	MT-CYB	-0.365238	0	0	0.924	0.989
ENSG00000164405	UQCRQ	-0.365958	3.05333e-136	1.30191e-131	0.537	0.532
ENSG00000157326	DHRS4	-0.367573	8.60448e-53	3.66886e-48	0.168	0.178
ENSG00000162391	FAM151A	-0.368059	2.62797e-52	1.12054e-47	0.242	0.269
ENSG00000198692	EIF1AY	-0.36975	3.53028e-38	1.50527e-33	0.032	0.064
ENSG00000164266	SPINK1	-0.374228	2.75079e-53	1.17291e-48	0	0.019
ENSG00000116218	NPHS2	-0.375379	6.77966e-74	2.89078e-69	0.001	0.028
ENSG00000011465	DCN	-0.376716	4.22723e-54	1.80245e-49	0.002	0.026
ENSG00000090266	NDUFB2	-0.377545	1.27458e-151	5.43469e-147	0.559	0.553
ENSG00000282408	ENSG00000282408	-0.378643	1.11721e-31	4.76366e-27	0.047	0.073
ENSG00000113494	PRLR	-0.381594	4.24559e-84	1.81028e-79	0.185	0.177
ENSG00000177700	POLR2L	-0.383415	2.35312e-101	1.00335e-96	0.38	0.376
ENSG00000198938	MT-CO3	-0.388482	0	0	0.951	0.994
ENSG00000155465	SLC7A7	-0.389643	5.20099e-60	2.21765e-55	0.306	0.327
ENSG00000138678	GPAT3	-0.389752	1.69022e-71	7.20691e-67	0.15	0.153
ENSG00000215277	RNF212B	-0.391478	2.60798e-32	1.11202e-27	0.059	0.093
ENSG00000196754	S100A2	-0.392375	5.09142e-16	2.17093e-11	0.013	0.031
ENSG00000002726	AOC1	-0.394519	4.28353e-113	1.82645e-108	0.234	0.223
ENSG00000119138	KLF9	-0.395494	7.89937e-68	3.36821e-63	0.213	0.23
ENSG00000178573	MAF	-0.396653	9.53023e-99	4.0636e-94	0.353	0.346
ENSG00000186468	RPS23	-0.397367	2.02124e-178	8.61836e-174	0.789	0.811
ENSG00000110245	APOC3	-0.397822	4.89249e-39	2.08611e-34	0.033	0.066
ENSG00000169020	ATP5ME	-0.403563	1.38926e-137	5.92367e-133	0.494	0.507
ENSG00000118523	CCN2	-0.404713	1.59848e-10	6.81578e-06	0.053	0.06
ENSG00000134825	TMEM258	-0.408244	6.51553e-67	2.77815e-62	0.209	0.237
ENSG00000122121	XPNPEP2	-0.410316	5.54934e-93	2.36618e-88	0.164	0.166
ENSG00000241224	C3orf85	-0.415457	8.09425e-72	3.45131e-67	0.127	0.135
ENSG00000172428	COPS9	-0.416861	8.13412e-88	3.46831e-83	0.293	0.307
ENSG00000012504	NR1H4	-0.416975	1.80207e-47	7.68387e-43	0.072	0.1
ENSG00000166415	WDR72	-0.423967	6.21154e-113	2.64854e-108	0.252	0.241
ENSG00000071082	RPL31	-0.424219	2.95986e-146	1.26206e-141	0.487	0.497
ENSG00000184076	UQCR10	-0.42646	1.45446e-139	6.20165e-135	0.513	0.518
ENSG00000163463	KRTCAP2	-0.428116	1.71004e-51	7.29144e-47	0.068	0.115
ENSG00000170906	NDUFA3	-0.429108	1.07388e-71	4.57892e-67	0.279	0.313
ENSG00000116251	RPL22	-0.430462	4.36422e-136	1.86086e-131	0.478	0.498
ENSG00000256338	RPL41P2	-0.434013	4.35008e-65	1.85483e-60	0.026	0.071
ENSG00000198695	MT-ND6	-0.434947	1.6481e-84	7.02732e-80	0.344	0.349
ENSG00000104327	CALB1	-0.437441	3.89416e-39	1.66043e-34	0.009	0.036
ENSG00000164919	COX6C	-0.438119	1.25017e-154	5.33062e-150	0.522	0.532
ENSG00000166033	HTRA1	-0.442959	1.84375e-56	7.86157e-52	0.035	0.061
ENSG00000211592	IGKC	-0.447618	5.6611e-14	2.41384e-09	0.005	0.006
ENSG00000145284	SCD5	-0.452404	1.61127e-65	6.87028e-61	0.073	0.103
ENSG00000135108	FBXO21	-0.455131	2.8801e-68	1.22805e-63	0.203	0.223
ENSG00000131174	COX7B	-0.459138	2.93977e-150	1.25349e-145	0.556	0.571
ENSG00000205358	MT1H	-0.46525	2.3967e-136	1.02193e-131	0.474	0.428
ENSG00000198899	MT-ATP6	-0.46637	0	0	0.939	0.991
ENSG00000122026	RPL21	-0.467988	1.68026e-204	7.16446e-200	0.698	0.722
ENSG00000185432	METTL7A	-0.468223	3.33359e-103	1.42141e-98	0.31	0.327
ENSG00000113140	SPARC	-0.472861	2.98542e-42	1.27296e-37	0.05	0.092
ENSG00000197635	DPP4	-0.473352	1.47536e-99	6.29079e-95	0.196	0.208
ENSG00000134419	RPS15A	-0.475308	2.09183e-231	8.91934e-227	0.675	0.702
ENSG00000183784	DOCK8-AS1	-0.483376	2.66157e-71	1.13487e-66	0.151	0.177
ENSG00000125691	RPL23	-0.484214	5.42923e-189	2.31497e-184	0.695	0.713
ENSG00000158296	SLC13A3	-0.48428	2.57668e-119	1.09867e-114	0.248	0.254
ENSG00000160194	NDUFV3	-0.484326	3.6713e-67	1.5654e-62	0.172	0.211
ENSG00000144713	RPL32	-0.484339	2.0881e-216	8.90347e-212	0.811	0.843
ENSG00000164035	EMCN	-0.49031	3.28342e-77	1.40002e-72	0.004	0.037
ENSG00000124253	PCK1	-0.492388	3.22504e-119	1.37512e-114	0.461	0.562
ENSG00000156411	ATP5MJ	-0.492558	1.07263e-141	4.57359e-137	0.453	0.484
ENSG00000086991	NOX4	-0.497553	5.90641e-86	2.51844e-81	0.196	0.212
ENSG00000251637	LINC02754	-0.498895	6.54497e-74	2.79071e-69	0.18	0.211
ENSG00000186335	SLC36A2	-0.502931	1.52208e-63	6.49e-59	0.082	0.119
ENSG00000156482	RPL30	-0.504123	1.37373e-226	5.85746e-222	0.744	0.781
ENSG00000138495	COX17	-0.504202	5.33659e-72	2.27547e-67	0.209	0.252
ENSG00000112695	COX7A2	-0.504974	2.50782e-165	1.06931e-160	0.431	0.444
ENSG00000175768	TOMM5	-0.508482	1.80092e-63	7.67895e-59	0.062	0.103
ENSG00000211459	MT-RNR1	-0.511334	0	0	0.888	0.984
ENSG00000080493	SLC4A4	-0.518269	4.36218e-110	1.85999e-105	0.315	0.335
ENSG00000229117	RPL41	-0.518404	9.9135e-253	4.22702e-248	0.834	0.882
ENSG00000157514	TSC22D3	-0.52111	1.08266e-56	4.61636e-52	0.145	0.208
ENSG00000137673	MMP7	-0.523995	5.36115e-18	2.28594e-13	0.027	0.037
ENSG00000125995	ROMO1	-0.524876	2.0086e-84	8.56445e-80	0.231	0.282
ENSG00000163581	SLC2A2	-0.531238	4.75065e-72	2.02563e-67	0.099	0.143
ENSG00000197111	PCBP2	-0.533563	3.01439e-147	1.2853e-142	0.409	0.423
ENSG00000138792	ENPEP	-0.534582	1.065e-135	4.54107e-131	0.276	0.291
ENSG00000198258	UBL5	-0.537323	4.83448e-177	2.06137e-172	0.455	0.481
ENSG00000167748	KLK1	-0.543208	1.25432e-48	5.34832e-44	0.002	0.025
ENSG00000127184	COX7C	-0.544094	9.15368e-270	3.90304e-265	0.699	0.736
ENSG00000125356	NDUFA1	-0.553547	1.73087e-164	7.38026e-160	0.422	0.449
ENSG00000172809	RPL38	-0.5587	9.72795e-230	4.1479e-225	0.55	0.597
ENSG00000092068	SLC7A8	-0.567346	1.15297e-72	4.91614e-68	0.169	0.225
ENSG00000205542	TMSB4X	-0.572899	7.83506e-67	3.34079e-62	0.148	0.215
ENSG00000197728	RPS26	-0.573784	1.76857e-184	7.541e-180	0.465	0.511
ENSG00000198804	MT-CO1	-0.578447	0	0	0.917	0.991
ENSG00000132432	SEC61G	-0.58076	9.59954e-101	4.09315e-96	0.216	0.26
ENSG00000125144	MT1G	-0.592101	1.03308e-150	4.40496e-146	0.778	0.715
ENSG00000174021	GNG5	-0.59462	9.26215e-92	3.94929e-87	0.056	0.124
ENSG00000198712	MT-CO2	-0.595682	0	0	0.915	0.993
ENSG00000102109	PCSK1N	-0.605043	9.44534e-140	4.0274e-135	0.402	0.473
ENSG00000165449	SLC16A9	-0.611871	5.7735e-196	2.46176e-191	0.466	0.5
ENSG00000223985	LINC01874	-0.615526	3.36122e-77	1.43319e-72	0.1	0.143
ENSG00000244067	GSTA2	-0.618279	7.34827e-158	3.13323e-153	0.39	0.467
ENSG00000197756	RPL37A	-0.62412	0	0	0.695	0.757
ENSG00000183648	NDUFB1	-0.626109	6.43235e-156	2.74269e-151	0.378	0.442
ENSG00000128567	PODXL	-0.638505	1.16376e-111	4.96215e-107	0.007	0.057
ENSG00000265972	TXNIP	-0.646845	6.75525e-80	2.88037e-75	0.156	0.231
ENSG00000243955	GSTA1	-0.662563	2.78477e-266	1.1874e-261	0.691	0.766
ENSG00000111341	MGP	-0.664864	7.04518e-82	3.00399e-77	0.01	0.055
ENSG00000149452	SLC22A8	-0.668515	2.40081e-115	1.02368e-110	0.239	0.3
ENSG00000177556	ATOX1	-0.675339	9.97696e-194	4.25408e-189	0.431	0.486
ENSG00000124172	ATP5F1E	-0.695779	0	0	0.671	0.731
ENSG00000171759	PAH	-0.699464	9.98747e-153	4.25856e-148	0.363	0.472
ENSG00000115461	IGFBP5	-0.719805	2.1255e-83	9.06291e-79	0.038	0.106
ENSG00000130255	RPL36	-0.723735	0	0	0.645	0.718
ENSG00000109475	RPL34	-0.730427	0	0	0.793	0.863
ENSG00000164825	DEFB1	-0.742294	7.39202e-88	3.15188e-83	0.084	0.167
ENSG00000196549	MME	-0.746371	4.04168e-226	1.72333e-221	0.335	0.379
ENSG00000118181	RPS25	-0.753842	0	0	0.545	0.623
ENSG00000171234	UGT2B7	-0.765877	1.76147e-275	7.51075e-271	0.539	0.625
ENSG00000173915	ATP5MK	-0.777989	1.06091e-297	4.52361e-293	0.502	0.588
ENSG00000116285	ERRFI1	-0.778196	9.49965e-159	4.05055e-154	0.239	0.356
ENSG00000081181	ARG2	-0.784271	3.90894e-138	1.66673e-133	0.14	0.206
ENSG00000147257	GPC3	-0.794804	2.63713e-131	1.12445e-126	0.048	0.125
ENSG00000197956	S100A6	-0.832695	1.50727e-61	6.42685e-57	0.108	0.178
ENSG00000145592	RPL37	-0.837202	0	0	0.708	0.794
ENSG00000171858	RPS21	-0.841348	0	0	0.541	0.633
ENSG00000225972	MTND1P23	-0.941789	3.11347e-134	1.32755e-129	0.037	0.047
ENSG00000212907	MT-ND4L	-0.975083	0	0	0.562	0.773
ENSG00000177954	RPS27	-1.00194	0	0	0.715	0.822
ENSG00000233927	RPS28	-1.03708	0	0	0.726	0.836
ENSG00000198918	RPL39	-1.049	0	0	0.621	0.759
ENSG00000182774	RPS17	-1.07838	1.54622e-237	6.59293e-233	0.099	0.221
ENSG00000107372	ZFAND5	-1.10096	1.19042e-281	5.07583e-277	0.198	0.323
ENSG00000129824	RPS4Y1	-1.18019	2.18888e-256	9.33319e-252	0.127	0.308
ENSG00000240972	MIF	-1.1987	0	0	0.228	0.421
ENSG00000198840	MT-ND3	-1.33278	0	0	0.883	0.988
ENSG00000163586	FABP1	-1.46353	0	0	0.437	0.675
ENSG00000137731	FXYD2	-1.68937	0	0	0.396	0.651
ENSG00000131482	G6PC1	-1.69581	0	0	0.119	0.339
ENSG00000004799	PDK4	-2.30772	0	0	0.091	0.429
ENSG00000248527	MTATP6P1	-2.44273	0	0	0.573	0.904
