# Supplementary material for: Single‐cell RNA sequencing of pediatric renal tissues revealed the potential relationship between immunoglobulin A nephropathy and immunoglobulin A vasculitis with nephritis
Source: Clin Transl Med. 2024 Apr 9;14(4):e1651. doi: 10.1002/ctm2.1651 (PMC11002991; doi:10.1002/ctm2.1651)
Supplement: Supplementary file 9 — Supporting Information [file CTM2-14-e1651-s003.xlsx]

## Sheet: Sheet1
Sheet1. GO enriched pathways of down-regulated DEGs unique to IgAN in the PT cells
GO_ID	GO_Term	GO_function	GO_class	Genes	S gene number	TS gene number	B gene number	TB gene number	pvalue
GO:0005739	mitochondrion	cellular_component	6	ACSL1;ATP5F1C;ETFRF1;MCCD1;ETFA;SOD1;ANK2;MRPL20;G0S2;ALDH6A1;PRDX3;MRPL13;ECI2;RAB11FIP3;NDUFA5;PHB;CWC15;CHCHD1;GK;ECHS1;SUCLG1;MSRA;SLC25A5;COX11;CYP27B1;ACO1;SORD;ALDH1B1;GCSH;AGXT2;MRPS36;MT-ATP8;OAT;BPHL;NDUFB5;PET100;SFXN1;SMDT1;MAOA;SUCLG2;COX8A;CRYM;MAPT;NDUFS5;HIBADH;DNAJC15;ATP5MC3;ACAT1;MTARC2;KYNU;PCK2;SCP2;ATP5IF1;COX7A2L;NDUFB6;NDUFS4;GLYAT;ACADM;CISD1;NDUFAF8;CAT;MRPS33;COX14;GATM…	124	346	1502	15645	1.11022e-16
GO:0005743	mitochondrial inner membrane	cellular_component	6	TIMM10;ATP5F1C;COX8A;MRPL57;PHB;MRPS15;DNAJC15;TIMM8B;MRPL41;ATP5PD;COX11;SFXN1;NDUFB5;GATM;CHCHD1;NDUFA4;NDUFS4;MRPS36;ATP5MC1;COX7A2L;ATP5PF;PET100;GHITM;NDUFA2;NDUFA5;NDUFS5;NDUFAB1;TMEM14B;SMDT1;MRPS33;MT-ATP8;HADHB;SDHD;NDUFB11;MRPL34;MRPL13;COX5B;NDUFB3;SLC25A5;ATP5MF;MRPL20;NDUFB6;UQCRB	43	346	440	15645	1.11022e-16
GO:0005759	mitochondrial matrix	cellular_component	7	ETFB;HAGH;ACOT13;ECHS1;TST;PRDX3;DMGDH;ACADM;GCSH;ALDH1B1;ACAT1;HIBADH;AGXT2;OAT;ATP5F1C;HADH;HIBCH;ALDH2;BLOC1S1;SDHAF3;REXO2;PCK2;GPT2;ACADSB;AK4;PARK7;ALDH4A1;SUCLG1;SOD1;NDUFAB1;SMDT1;SUCLG2;DECR1;AUH;ETFA;FDX1;GLRX5;RIDA;ALDH6A1;GLYAT	40	346	373	15645	5.55112e-16
GO:0005741	mitochondrial outer membrane	cellular_component	6	BNIP3;DAO;GK;AGPAT5;ATP5MC3;CYB5A;CYP27B1;MTARC2;BNIP3L;ACSL1;HADHB;CISD1;MAOA;ASS1;MAOB;VDAC1;BPHL	17	346	186	15645	8.33354e-07
GO:0031966	mitochondrial membrane	cellular_component	5	FAM162A;SORD;NDUFB6;MT-ATP8;BNIP3;ATP5MC3;NDUFAB1;TMEM14B;CYP27B1;COX14;NDUFA2;VDAC1;ATP5MC1;ACADM	14	346	156	15645	9.6347e-06
GO:0005758	mitochondrial intermembrane space	cellular_component	6	GATM;TIMM10;SDHAF3;CAT;PARK7;CHCHD2;SOD1;REXO2;NDUFS5;BLOC1S1;TIMM8B	11	346	81	15645	1.60686e-06
GO:0005747	mitochondrial respiratory chain complex I	cellular_component	7	NDUFB5;NDUFB6;NDUFAB1;NDUFS4;NDUFB11;NDUFA2;NDUFB3;NDUFA5;NDUFS5;NDUFA4	10	346	49	15645	9.3877e-08
GO:0045263	proton-transporting ATP synthase complex, coupling factor F(o)	cellular_component	6	ATP5PD;ATP5MC3;ATP5MC1;ATP5MF;MT-ATP8;ATP5PF	6	346	14	15645	2.89715e-07
GO:0005753	mitochondrial proton-transporting ATP synthase complex	cellular_component	7	ATP5MC1;ATP5MF;MT-ATP8;ATP5PF;ATP5PD;ATP5F1C	6	346	18	15645	1.66157e-06
GO:0000276	mitochondrial proton-transporting ATP synthase complex, coupling factor F(o)	cellular_component	7	ATP5PD;MT-ATP8;ATP5PF;ATP5MC3;ATP5MC1	5	346	11	15645	2.12859e-06
GO:0022900	electron transport chain	biological_process	6	CYB5A;NQO2;AKR1A1;PHGDH;FDX1;QDPR;ETFB;ALDH4A1;ETFA;COX11;NDUFS4;MAOB;ALDH2;DMGDH;NDUFB3	15	346	71	15645	3.26319e-11
GO:0032981	mitochondrial respiratory chain complex I assembly	biological_process	9	NDUFA5;NDUFB5;NDUFB11;NDUFS5;NDUFAF8;NDUFAB1;NDUFA2;NDUFB3;NDUFS4;NDUFB6	10	346	58	15645	4.99554e-07
GO:0006120	mitochondrial electron transport, NADH to ubiquinone	biological_process	8	NDUFA5;NDUFS4;NDUFAB1;NDUFB3;NDUFS5;NDUFB6;NDUFA4;NDUFA2;NDUFB5	9	346	44	15645	4.08661e-07
GO:0015986	ATP synthesis coupled proton transport	biological_process	13	ATP5F1C;ATP5MC3;ATP5MC1;ATP5PF;ATP5PD;MT-ATP8	6	346	21	15645	4.59159e-06
GO:0006099	tricarboxylic acid cycle	biological_process	5	IDH1;MRPS36;SUCLG2;SUCLG1;ACO1;SDHD	6	346	30	15645	4.24667e-05
GO:0042776	mitochondrial ATP synthesis coupled proton transport	biological_process	7	ATP5MF;ATP5PF;ATP5F1C;ATP5PD;MT-ATP8	5	346	15	15645	1.28608e-05
GO:0009055	electron transfer activity	molecular_function	5	MAOB;PHGDH;ALDH2;QDPR;SDHD;DMGDH;ETFB;ETFA;ALDH4A1;AKR1A1;COX7A2L;COX11;FDX1;NQO2	14	346	64	15645	9.08041e-11
GO:0016616	oxidoreductase activity, acting on the CH-OH group of donors, NAD or NADP as acceptor	molecular_function	6	GPD1;EHHADH;HIBADH;HSD17B11;PHGDH;HADH;BDH2;IDH1	8	346	41	15645	2.6671e-06
GO:0008137	NADH dehydrogenase (ubiquinone) activity	molecular_function	8	NDUFA2;NDUFB6;NDUFA5;NDUFA4;NDUFS4;NDUFS5;NDUFB3;NDUFB5	8	346	42	15645	3.23177e-06
GO:0016620	oxidoreductase activity, acting on the aldehyde or oxo group of donors, NAD or NADP as acceptor	molecular_function	6	ALDH4A1;ALDH2;ALDH1L1;ALDH3A2;ALDH6A1;ALDH1B1	6	346	21	15645	4.59159e-06
GO:0015078	proton transmembrane transporter activity	molecular_function	9	SLC25A5;ATP5PF;ATP5PD;ATP5MC1;ATP5MC3;MT-ATP8	6	346	33	15645	7.4905e-05
GO:0046933	proton-transporting ATP synthase activity, rotational mechanism	molecular_function	10	ATP5PD;MT-ATP8;ATP5PF;ATP5MF;ATP5F1C	5	346	16	15645	1.83684e-05

## Sheet: Sheet2
Sheet2. GO enriched pathways of down-regulated DEGs unique to IgAVN in the PT cells
GO_ID	GO_Term	GO_function	GO_class	Genes	S gene number	TS gene number	B gene number	TB gene number	pvalue
GO:0022626	cytosolic ribosome	cellular_component	7	RPL34;RPL31;RPS27A;RPLP1;RPS15A;RPS12;RPS24;RPS21;RPL35A	9	39	76	14529	3.36509e-13
GO:0005840	ribosome	cellular_component	6	RPS12;RPS4Y1;RPS27A;RPS15A;RPL34;RPL41;RPLP1;RPS24;RPL35A;RPS21;RPL31	11	39	200	14529	3.05578e-12
GO:0022627	cytosolic small ribosomal subunit	cellular_component	8	RPS12;RPS24;RPS27A;RPS15A;RPS4Y1;RPS21	6	39	46	14529	2.16594e-09
GO:0022625	cytosolic large ribosomal subunit	cellular_component	8	RPL34;RPL35A;RPLP1;RPL31;RPL41	5	39	53	14529	2.7904e-07
GO:0015935	small ribosomal subunit	cellular_component	7	RPS27A;RPS21;RPS24	3	39	29	14529	6.22604e-05
GO:0042788	polysomal ribosome	cellular_component	7	RPS21;RPL41;RPL31	3	39	30	14529	6.90498e-05
GO:0005791	rough endoplasmic reticulum	cellular_component	7	RPS21;PTGDS	2	39	49	14529	0.00762527
GO:0031093	platelet alpha granule lumen	cellular_component	8	SPARC;TMSB4X	2	39	55	14529	0.00953196
GO:0005796	Golgi lumen	cellular_component	7	DCN;DEFB1	2	39	63	14529	0.0123683
GO:0005783	endoplasmic reticulum	cellular_component	6	PTGDS;TMBIM6;TMEM258;RPL34;RPL41;DPM3;RPS21;RPS24	8	39	1366	14529	0.0263697
GO:0031092	platelet alpha granule membrane	cellular_component	8	SPARC	1	39	14	14529	0.0369476
GO:0031091	platelet alpha granule	cellular_component	9	SPARC	1	39	14	14529	0.0369476
GO:0002181	cytoplasmic translation	biological_process	9	RPS24;RPL35A;RPS21;RPS15A;RPS27A;RPL41;RPL34;RPL31;RPS12;RPLP1	10	39	86	14529	1.70974e-14
GO:0006412	translation	biological_process	8	RPS4Y1;RPS21;RPS24;RPL34;EIF1AY;RPS27A;RPLP1;RPS15A;RPL31;RPS12;RPL35A;RPL41	12	39	320	14529	2.43662e-11
GO:0001558	regulation of cell growth	biological_process	6	SOCS2;CRIM1;IGFBP5	3	39	69	14529	0.000828914
GO:0040008	regulation of growth	biological_process	5	NEDD9;IGFBP5;SOCS2	3	39	74	14529	0.00101612
GO:0003735	structural constituent of ribosome	molecular_function	4	RPS4Y1;RPS12;RPL41;RPS21;RPS27A;RPL34;RPS24;RPS15A;RPLP1;RPL35A;RPL31	11	39	166	14529	3.93907e-13
GO:0005520	insulin-like growth factor binding	molecular_function	6	CRIM1;IGFBP5;CCN2	3	39	21	14529	2.30011e-05
GO:0031995	insulin-like growth factor II binding	molecular_function	7	IGFBP5	1	39	8	14529	0.0212787
GO:0031386	protein tag	molecular_function	3	RPS27A	1	39	13	14529	0.0343532

## Sheet: Sheet3
Sheet3. GO enriched pathways of up-regulated DEGs unique to IgAN in the PT cells
GO_ID	GO_Term	GO_function	GO_class	Genes	S gene number	TS gene number	B gene number	TB gene number	pvalue
GO:0005925	focal adhesion	cellular_component	7	SDCBP;JUP;FHL2;CAP1;EPHA2;NRP1;TES;YWHAZ;CD151;CNN2;HMGA1;ITGA2;CD44;FLNB;DST;ACTN1;JAK1;LIMA1;MTF2;ITGB3;PPFIBP1;FLNA;SDC4;FLOT1;VCL;ADAM9;ARF6;CAPN2;PHLDB2;ZYX;B2M;CD99;DLC1;MYH9;RHOB;ANXA1;ACTR3;SVIL;TPM4;BSG;ITGB1;PDIA3;FAT1;GNB2;EVL;NECTIN2;RPL18;EGFR;ITGB8;PVR;PPIA;RPL4;RND3;MAP4K4;ARPC1B;IQGAP1;PLAU;AKAP12;RPS10;IGF2R;ITGB6;HSP90B1;ITGAV;RPS8;RHOA;AHNAK;AJUBA;ANXA5;TLN1;ICAM1;CD81;MARCKS;R…	74	954	406	15645	2.22045e-16
GO:0005911	cell-cell junction	cellular_component	4	TJP1;AHI1;JUP;SAV1;AJUBA;NECTIN2;AFDN;CADM1;ACTN1;ACTR3;CLDN2;RAPGEF2;CLDN3;VCL;FAT1;FLOT1;CNN2;PNN;APP;OCLN;WASF2;CLDN1;ITGB3;FLNA;IQGAP1;USP53;MYADM;CLDN4;PERP;PARD3;WDR1	31	954	181	15645	1.54724e-07
GO:0005923	bicellular tight junction	cellular_component	6	MTDH;AMOTL2;YBX3;CLDN14;CYTH2;FRMD4B;CLDN3;PARD6B;RAP2B;CLDN7;CLDN1;CLDN4;UBN1;RAPGEF2;TJP1;CLDN2;PARD3;USP53;MARVELD3;ASH1L;OCLN;TRAF4	22	954	116	15645	1.68887e-06
GO:0005912	adherens junction	cellular_component	5	AJUBA;ANXA2;PVR;CCDC85B;ANXA1;JUP;FRMD4B;NF2;ZYX;FLOT1;MYH9;TJP1;SMAD7;CYTH2;AHI1;SDCBP;VCL;JAG1;TLN1;PPP1CA;PARD3;CDH6;AFDN;KIFC3	24	954	158	15645	3.09076e-05
GO:0070160	tight junction	cellular_component	5	CLDN4;OCLN;CLDN1;TJP1;EPHA2;CLDN3;AFDN	7	954	17	15645	3.47197e-05
GO:0044291	cell-cell contact zone	cellular_component	5	NECTIN2;FLCN;VCL;FLOT1;AHNAK;RAP2B;AFDN	7	954	23	15645	0.000316877
GO:0006915	apoptotic process	biological_process	6	PHLDA1;PIM3;HIPK2;BCL2;SEMA6A;PPIA;PPP2R1A;PERP;RAF1;RASSF6;EP300;PIM1;TP53BP2;MCL1;MAL;DLC1;ACIN1;IFIT2;TNFRSF12A;BCLAF1;SLTM;TNFRSF10D;FGFR2;ZC3H12A;UBE2D3;XBP1;TNFRSF19;IER3;TRAF4;NR4A1;PLK3;RNF144B;PPP1R15A;NUAK2;IFI27L2;PAWR;USP53;MX1;NFKB1;DEDD2;STK17A;APP;ABL1;ROCK1;CSNK2A1;KIF1B;PMAIP1;DDIT3;BAG3;BCL7C;RHOB;RYBP;CTSC;SLC25A6;ATM;TCIM;EPHA2;TICAM1;FOXO3;UBE2Z;SAV1;CSRNP1;LGALS1;PLSCR1;TNFA…	76	954	620	15645	3.65947e-09
GO:0043065	positive regulation of apoptotic process	biological_process	9	BCLAF1;UBE2Z;IFIT2;ACIN1;SOX4;CTSD;LATS2;ZNF622;RYBP;IGFBP3;SAV1;B4GALT1;RBM5;ATF4;ITGB1;ATM;BCL6;MCL1;CYP1B1;FOSL1;FLCN;NET1;BCL2;PAWR;ABL1;TNFRSF10B;IGF2R;RNPS1;TNFRSF12A;PHLDA1;SFRP1;FOXO3;PRKDC;STK17A;PMAIP1;DCUN1D3;ID3;RHOB;ADM;NR4A1;ANKRD1;REST	42	954	284	15645	8.23126e-08
GO:0043066	negative regulation of apoptotic process	biological_process	9	UBE2Z;RAF1;MALT1;NFKB1;AQP1;CD44;PIM3;EIF2AK2;PTMA;BAG3;PLK3;YME1L1;BIRC3;MCL1;SON;SFRP1;ARHGDIA;THBS1;MAP4K4;PIM1;ANXA5;BCL3;LTF;PKHD1;SETX;TCIM;TOPORS;XBP1;TIMP1;PRKDC;FLNA;ANKLE2;CBX4;FHL2;BCL6;EGFR;ARF4;AHI1;MYC;YWHAZ;BRAF;HSP90B1;EGR3;TJP1;ID1;CITED2;SOX9;PHIP;NUAK2;BTG2;MDM4;CX3CL1;HIF1A;RB1CC1;RNF144B;MTDH;PLK2;IFIT3;SEMA4D;TMF1;RELA;TNFRSF10D;ANXA1;BCL2;YBX3;IER3;AKR1B1;MITF	68	954	451	15645	3.057e-12
GO:0016477	cell migration	biological_process	6	RHOBTB3;SDC4;BTG1;TNFAIP3;ITGB3;LIMA1;SDC2;USP9Y;RHOB;NRP1;ITGB8;HBEGF;EPHA2;LAMB1;EFNA1;FAT1;IQGAP1;PTPRF;MDK;THBS1;RND3;NTN4;ITGAV;GPC4;PLXNB1;PRPF40A;ITGB6;CD44;ARF4;FGFR1;ADAM9;RHOA;ADGRG1;JUP;ITGB1;MET;CD151;FOXC1	38	954	256	15645	3.08241e-07
GO:0007155	cell adhesion	biological_process	4	DST;EPHA2;PNN;PARD3;AFDN;ITGB1;ICAM1;CDH16;SEMA4D;CYP1B1;NECTIN2;VCAM1;CTNNAL1;BCAM;MYH9;CLDN1;ADGRG1;CADM1;PTPRF;VMP1;ITGA2;LGALS3BP;ITGB3;CDH6;CD44;ITGAV;CX3CL1;BSG;CLDN2;ARF6;CD99;B4GALT1;ABL1;JUP;ITGB6;AJUBA;SEMA5A;CLDN4;VCL;PERP;ADAM9;FAT1;TLN1;PVR;CLDN14;COL18A1;ABL2;LAMB1;ZYX;PPFIBP1;RHOB;CLDN3;RHOA;CD151;THBS1;DDR1;CLDN7;CLSTN2;IGFBP7;RND3;APP;SPON2;ITGB8;TNFRSF12A	64	954	545	15645	3.16615e-07
GO:0001525	angiogenesis	biological_process	5	ITGAV;SETD2;RHOB;ANXA2;COL4A1;XBP1;WASF2;BSG;RNF213;AMOTL2;HIF1A;RBPJ;ZC3H12A;TNFAIP2;ID1;EMC10;TYMP;FLNA;EPHA2;MYH9;EIF2AK3;CYP1B1;ADGRG1;EFNA1;PDGFA;COL18A1;VEZF1;CEMIP2;YWHAZ;TNFRSF12A;KLF5;FGFR2;FOXC1;COL4A2;NRP1;JAG1	36	954	241	15645	5.38038e-07
GO:0002376	immune system process	biological_process	3	HHLA2;CD81;TRIM56;EIF2AK2;PRKDC;TAP1;HLA-C;MX1;XRCC5;ZC3H12A;IGLC3;IGHG4;DHX36;LTF;BCL6;SERPING1;IFITM3;IFIT3;FGA;SLPI;DDX21;PARP14;HLA-B;GBP1;RNASET2;TICAM1;ANXA1;ARID5A;SETD2;IFITM2;IFIT2;ETS1;PSMB9;MALT1;TIFA;CADM1;C7;HLA-DPB1;HLA-DPA1;CYLD;ANKRD17;ISG15;INAVA;YTHDF2;CHID1;B2M;HLA-DRA;SPON2;DDX17;SFPQ;IRF9;HLA-E;HAVCR2;ATM;DHX9;IGHG1;IFI27;PSMB8;TRIM25	59	954	496	15645	6.01651e-07
GO:0035924	cellular response to vascular endothelial growth factor stimulus	biological_process	8	MAP2K3;NRP1;XBP1;RELA;SEMA6A;VCAM1;EGR3;NR4A1;ANXA1;MAPKAPK2	10	954	29	15645	4.67973e-06
GO:0044344	cellular response to fibroblast growth factor stimulus	biological_process	8	IQGAP1;EGR3;SFRP1;MYC;CD44;ZFP36L2;KDM5B;NR4A1;FGFR2;SETX	10	954	30	15645	6.63769e-06
GO:0045087	innate immune response	biological_process	5	IFIT2;DHX9;MX1;EIF2AK2;CYLD;IFITM3;HAVCR2;DDX21;ANXA1;WFDC2;FGA;HLA-C;C7;IGHG4;ISG15;SETD2;RELB;TRIM28;TRIM25;HLA-E;SLPI;ARID5A;XRCC5;HLA-B;IFI27;INAVA;PRKDC;TIFA;CHID1;SPON2;TRIM56;SERPING1;YTHDF2;RNASET2;IGHG1;IFITM2;RELA;IGLC3;ANKRD17;DHX36;MALT1;SFPQ;TICAM1;IFIT3;PARP14;REL	46	954	390	15645	1.30723e-05
GO:0045766	positive regulation of angiogenesis	biological_process	8	EMC10;ANXA3;BTG1;ETS1;CYP1B1;ADM;ZC3H12A;JUP;ITGB8;MTDH;GRN;HIPK2;SEMA5A;RHOB;NRP1;XBP1;THBS1;HIF1A;NFE2L2;ITGB1;AQP1	21	954	122	15645	1.40436e-05
GO:0033627	cell adhesion mediated by integrin	biological_process	5	ADAM9;ICAM1;ITGB1;ITGB6;ITGAV;ITGB8;ITGB3;ITGA2	8	954	22	15645	2.75209e-05
GO:0070830	bicellular tight junction assembly	biological_process	9	PARD3;AFDN;CLDN14;CLDN7;MARVELD3;CLDN2;CLDN3;CLDN1;CLDN4;SRF;OCLN	11	954	43	15645	3.86822e-05
GO:0050839	cell adhesion molecule binding	molecular_function	5	ITGB1;FGA;JUP;ITGB3;NECTIN2;TJP1;PTPRF;PVR;AFDN;VCAM1;SDCBP;CPE;CADM1	13	954	71	15645	0.000317247

## Sheet: Sheet4
Sheet4. GO enriched pathways of up-regulated DEGs unique to IgAVN in the PT cells
GO_ID	GO_Term	GO_function	GO_class	Genes	S gene number	TS gene number	B gene number	TB gene number	pvalue
GO:0005743	mitochondrial inner membrane	cellular_component	6	MRPS23;MRPL12;ENDOG;ATP5PO;AURKAIP1;MRPL58;NDUFB8;COQ9;NEU4;ATP5F1A;COA3;GHITM;MRPS7;LDHB;MRPL43;CYC1;UQCRFS1;MRPS34;UQCRC1;GCAT;UQCRC2;SLC25A4;PHB2;AIFM1;MRPS35;MRPS26;SMIM20;ACADVL;NDUFA11;SDHB;MTCH2;ATP5F1B;SLC25A10;PMPCB;NDUFS8;LDHD;MRPL54;MRPL23;NDUFB7;COX5A;ATP5PB;DAP3;NDUFV1;NDUFS2;MRPS18B;MRPL28;SLC25A1;CHDH;RAB5IF;SLC25A11;SDHC;SDHA;MPC1;STOML2;NDUFC2;MPC2;TIMMDC1	57	404	433	14529	1.11022e-16
GO:0005739	mitochondrion	cellular_component	6	RAB5IF;PLAAT3;IVD;TXN2;MDH2;ATP5PO;ACSM5;MPC2;MRPL43;NIPSNAP1;ECI2;ALDH2;ATP5PB;SDHA;GCAT;AIFM1;BNIP3;PMPCB;UQCRC1;ISCU;SMIM20;COA3;PNPLA4;NDUFS2;MTCH2;ENOSF1;BPHL;PRDX5;MRPL28;HSPA4;SLC25A4;PPA2;SLC25A11;CRYM;AGXT;LDHB;PHYH;MRPL23;ECHDC3;NOL7;NUDT8;ECI1;S100A1;ATP5F1B;GLYATL1;NDUFV1;JTB;GPX4;COX5A;FIS1;METTL9;AGMAT;CLYBL;HSDL2;MRPS35;NEU4;GHITM;ACAT1;NDUFS8;ACADS;AURKAIP1;PDHA1;ACSM3;ACAA2;ACADM…	132	404	1467	14529	2.22045e-16
GO:0005759	mitochondrial matrix	cellular_component	7	ACADM;MRPL58;ETFB;NDUFB8;PPA2;FAHD1;ARL2;ALDH7A1;ACSM3;ATP5F1A;ECHS1;ATP5F1B;ACAA2;NDUFS2;NDUFS8;ALDH2;ACADVL;TXN2;FH;ATP5PB;IDH2;ACSM5;PRDX5;HAGH;GPX1;HIBADH;ACAT1;IVD;GCSH;PDHA1;PMPCB;MDH2;ECI1;LACTB2;ISCU;C1QBP;IDH3G;DHTKD1;HMGCL;OGDHL;GRPEL1;ACO2;ACADS	43	404	369	14529	1.88738e-15
GO:0005763	mitochondrial small ribosomal subunit	cellular_component	9	MRPS26;MRPS35;MRPS18B;DAP3;MRPS7;MRPS34	6	404	27	14529	8.02867e-05
GO:0005749	mitochondrial respiratory chain complex II	cellular_component	7	SDHA;SDHB;SDHC	3	404	4	14529	8.3612e-05
GO:0005747	mitochondrial respiratory chain complex I	cellular_component	7	NDUFS8;NDUFA11;NDUFB8;NDUFS2;NDUFV1;NDUFC2;NDUFB7	7	404	49	14529	0.00038243
GO:0045261	proton-transporting ATP synthase complex, catalytic core F(1)	cellular_component	6	ATP5F1B;ATP5PO;ATP5F1A	3	404	6	14529	0.000400963
GO:0005750	mitochondrial respiratory chain complex III	cellular_component	6	UQCRFS1;UQCRC1;UQCRC2;CYC1	4	404	14	14529	0.000472468
GO:0005754	mitochondrial proton-transporting ATP synthase, catalytic core	cellular_component	6	ATP5F1B;ATP5F1A	2	404	2	14529	0.000771338
GO:0045259	proton-transporting ATP synthase complex	cellular_component	6	ATP5F1A;ATP5F1B	2	404	2	14529	0.000771338
GO:0005753	mitochondrial proton-transporting ATP synthase complex	cellular_component	7	ATP5F1A;ATP5PO;ATP5F1B;ATP5PB	4	404	18	14529	0.00132242
GO:0006099	tricarboxylic acid cycle	biological_process	5	DHTKD1;PDHA1;SDHC;ACO2;IDH2;MDH2;MDH1;OGDHL;FH;IDH3G;SDHA;SDHB	12	404	30	14529	9.99778e-12
GO:0022900	electron transport chain	biological_process	6	NDUFV1;P4HA2;ETFB;NDUFS8;AKR7A2;NDUFS2;SDHA;ALDH2;ADH5;SDHC;AKR1A1;SDHB;AKR7A3	13	404	69	14529	4.61228e-08
GO:0042776	mitochondrial ATP synthesis coupled proton transport	biological_process	7	ATP5F1B;ATP5PB;STOML2;ATP5F1A;ATP5PO	5	404	15	14529	3.86809e-05
GO:0006120	mitochondrial electron transport, NADH to ubiquinone	biological_process	8	NDUFB7;COQ9;NDUFS2;NDUFV1;NDUFB8;NDUFS8;NDUFC2	7	404	44	14529	0.000192224
GO:0015671	oxygen transport	biological_process	7	HBA1;HBB;HBA2	3	404	5	14529	0.000204708
GO:0032981	mitochondrial respiratory chain complex I assembly	biological_process	9	NDUFB8;NDUFC2;AIFM1;NDUFS8;NDUFB7;NDUFS2;NDUFA11	7	404	58	14529	0.00108056
GO:0016491	oxidoreductase activity	molecular_function	4	MSRA;PRDX5;DHRS4L2;IDH2;ACADM;FMO1;AIFM1;AKR1A1;ALDH1L1;FMO4;SDHA;ALDH9A1;AKR7A3;MTHFD1;GMPR2;IVD;OGDHL;PECR;DCXR;LDHB;MDH1;ALDH7A1;HMOX2;P4HA2;GPX4;NDUFS2;BLVRA;PRDX2;CRYL1;PHYH;CBR1;ASPDH;PDHA1;ALDH2;HAO2;MDH2;DHDH;HSDL2;SELENBP1;BDH2;SDHB;HGD;MSRB1;PTGR1;UQCRFS1;CRYM;AKR7A2;ACADVL;FTH1;GPX1;ACADS;BBOX1;LDHD;GRHPR;PNPO;PIPOX;DUS1L;DHTKD1;CHDH;ADH5;ALDH8A1;GAPDH;NDUFS8;HIBADH;AKR1C3;FMO5;MIOX;DE…	70	404	517	14529	2.22045e-16
GO:0009055	electron transfer activity	molecular_function	5	NDUFS2;AKR7A2;SDHB;ETFB;AKR1A1;ADH5;ALDH2;SDHA;CYC1;P4HA2;AKR7A3;COX5A;SDHC	13	404	62	14529	1.18291e-08
GO:0005344	oxygen carrier activity	molecular_function	4	HBA1;HBA2;HBB	3	404	4	14529	8.3612e-05
